# Supplementary material for: Material and shape perception based on two types of intensity gradient information
Source: PLoS Comput Biol. 2018 Apr 27;14(4):e1006061. doi: 10.1371/journal.pcbi.1006061 (PMC5963816; doi:10.1371/journal.pcbi.1006061)
Supplement: S1 Dataset — (ZIP) [file pcbi.1006061.s001.zip]

Archive with 8 entries (5 files):
- data/
- data/exp_results.xlsx
- __MACOSX/
- __MACOSX/data/
- __MACOSX/data/._exp_results.xlsx
- data/imageanalysis_correlationmatrix.xlsx
- __MACOSX/data/._imageanalysis_correlationmatrix.xlsx
- __MACOSX/._data
