# Supplementary material for: Material and shape perception based on two types of intensity gradient information
Source: PLoS Comput Biol. 2018 Apr 27;14(4):e1006061. doi: 10.1371/journal.pcbi.1006061 (PMC5963816; doi:10.1371/journal.pcbi.1006061)
Supplement: S1 Dataset — (ZIP) [file pcbi.1006061.s001.zip › data/exp_results.xlsx]

## Sheet: Exp1
	object	skew		ob1	ob2	ob3	ob4	ob5	ob6	ob7	ob8	mean
	1	1		3.16667	5	4.33333	3.16667	4.33333	4.66667	3.83333	3	3.9375
	1	2		2.5	4	3.66667	2.66667	4	3.83333	3	3.83333	3.4375
	1	3		2	1	1.83333	1.16667	1.16667	1	1.33333	1.83333	1.41667
	2	1		3.16667	4.83333	3.83333	2	3.5	2.83333	3.33333	3	3.3125
	2	2		2.83333	3.5	2.83333	1.5	3.83333	2.16667	3.16667	2.83333	2.83333
	2	3		2.16667	1	1.5	1.16667	1	1	1	1.5	1.29167
	3	1		3.33333	5	4.16667	2.83333	3.66667	4.16667	4	3.16667	3.79167
	3	2		3	4.66667	3.83333	2.66667	4	3.33333	3.5	3.5	3.5625
	3	3		2.66667	1.16667	2	1.5	1.66667	1	1.83333	3.33333	1.89583

## Sheet: Exp2a
object	slope	amplitude modulation		ob1	ob2	ob3	ob4	ob5	ob6	ob7	ob8	mean
obj4	0.5	0		0.25608	0.37071	0.33475	0.11432	0.30823	0.25693	0.12883	0.27973	0.256198
obj4	0.5	0.015		0.18445	0.26144	0.44688	0.15697	0.27839	0.26311	0.12673	0.3771	0.261884
obj4	0.5	0.065		0.24832	0.42629	0.59843	0.33914	0.37974	0.4564	0.30796	0.33642	0.386587
obj4	0.5	0.115		0.29091	0.63289	0.49028	0.39919	0.60434	0.49932	0.65899	0.52171	0.512204
obj4	0.5	0.165		0.21639	0.93557	0.59135	0.36266	0.68125	0.50243	0.72374	0.50543	0.564852
obj4	1	0.015		0.14252	0.28929	0.55849	0.14577	0.26476	0.16511	0.041255	0.21663	0.227978
obj4	1	0.065		0.28744	0.27845	0.49968	0.16691	0.35835	0.46778	0.11363	0.28879	0.307629
obj4	1	0.115		0.26946	0.30007	0.55412	0.34289	0.34617	0.49319	0.21111	0.40859	0.3657
obj4	1	0.165		0.25047	0.40866	0.72355	0.36672	0.41816	0.51637	0.60026	0.50445	0.47358
obj4	2	0		0.28849	0.29501	0.39723	0.13047	0.24441	0.2992	0.14377	0.24913	0.255964
obj4	2	0.015		0.23559	0.22574	0.76521	0.14738	0.20581	0.24216	0.10553	0.3292	0.282077
obj4	2	0.065		0.29368	0.2675	0.55384	0.14343	0.25604	0.18788	0.13802	0.35878	0.274896
obj4	2	0.115		0.28084	0.23025	0.37419	0.16143	0.31806	0.19031	0.10188	0.32401	0.247621
obj4	2	0.165		0.24573	0.3006	0.38145	0.12255	0.38212	0.27775	0.17279	0.42776	0.288844
		control		0.22503	0.21785	0.36546	0.13848	0.24999	0.26979	0.19488	0.21465	0.234516
object	slope	amplitude modulation		ob1	ob2	ob3	ob4	ob5	ob6	ob7	ob8	mean
obj5	0.5	0		0.30991	0.33332	0.2566	0.13542	0.19145	0.28722	0.22358	0.39474	0.26653
obj5	0.5	0.015		0.38993	0.39603	0.33927	0.085801	0.34967	0.30882	0.24769	0.52564	0.330356
obj5	0.5	0.065		0.32746	0.411	0.35022	0.19488	0.37694	0.42441	0.25379	0.56955	0.363531
obj5	0.5	0.115		0.33906	0.6516	0.34941	0.30394	0.52013	0.45997	0.35904	0.43988	0.427879
obj5	0.5	0.165		0.4056	0.85907	0.36195	0.30934	0.76197	0.40412	0.25536	0.62837	0.498222
obj5	1	0.015		0.3932	0.22686	0.31634	0.11986	0.28268	0.22032	0.19928	0.29109	0.256204
obj5	1	0.065		0.3917	0.33182	0.27729	0.11683	0.39926	0.31165	0.17305	0.41106	0.301582
obj5	1	0.115		0.37595	0.47791	0.38573	0.19733	0.41338	0.37991	0.12073	0.47658	0.35344
obj5	1	0.165		0.37618	0.43582	0.36563	0.27107	0.64938	0.48331	0.23457	0.69982	0.439472
obj5	2	0		0.29926	0.26576	0.34124	0.12034	0.2158	0.40748	0.19951	0.49699	0.293298
obj5	2	0.015		0.39154	0.31484	0.37084	0.10427	0.26058	0.30176	0.23396	0.46907	0.305858
obj5	2	0.065		0.41198	0.24994	0.35519	0.12575	0.29635	0.31863	0.26059	0.30573	0.29052
obj5	2	0.115		0.35813	0.22998	0.29371	0.1233	0.38519	0.34086	0.14027	0.42308	0.286815
obj5	2	0.165		0.36932	0.279	0.24637	0.10097	0.21791	0.31813	0.2069	0.47205	0.276331
		control		0.44034	0.23396	0.30584	0.10576	0.15365	0.33619	0.29368	0.30781	0.272154
object	slope	amplitude modulation		ob1	ob2	ob3	ob4	ob5	ob6	ob7	ob8	mean
obj6	0.5	0		0.26486	0.22917	0.24632	0.31888	0.13269	0.11235	0.068067	0.15758	0.19124
obj6	0.5	0.015		0.2278	0.31447	0.24073	0.36495	0.17063	0.15682	0.19809	0.18935	0.232855
obj6	0.5	0.065		0.27811	0.23875	0.21149	0.36204	0.16695	0.22622	0.50618	0.19639	0.273266
obj6	0.5	0.115		0.30539	0.2926	0.27647	0.33702	0.29915	0.29189	0.77355	0.19237	0.346055
obj6	0.5	0.165		0.36709	0.33471	0.28514	0.30677	0.35731	0.313	0.81387	0.20641	0.373037
obj6	1	0.015		0.17366	0.13896	0.24688	0.092953	0.090539	0.14291	0.11154	0.16379	0.145154
obj6	1	0.065		0.2555	0.24335	0.22947	0.13157	0.25438	0.22841	0.12221	0.19686	0.207719
obj6	1	0.115		0.22873	0.31814	0.24452	0.19355	0.25863	0.19439	0.64548	0.23777	0.290151
obj6	1	0.165		0.21744	0.29626	0.2471	0.31653	0.31557	0.3452	0.67709	0.16453	0.322465
obj6	2	0		0.15211	0.13946	0.29432	0.13061	0.11475	0.13254	0.17608	0.16181	0.16271
obj6	2	0.015		0.20528	0.12343	0.26056	0.10828	0.15883	0.084898	0.16538	0.23389	0.167569
obj6	2	0.065		0.16824	0.12309	0.28584	0.12845	0.2431	0.14041	0.21906	0.20932	0.189689
obj6	2	0.115		0.18002	0.23549	0.21806	0.1098	0.15769	0.15498	0.22263	0.16827	0.180867
obj6	2	0.165		0.35232	0.33795	0.25056	0.1233	0.20778	0.20724	0.68205	0.21617	0.297171
		control		0.14009	0.14211	0.23657	0.1097	0.10369	0.11029	0.085507	0.19883	0.140848
object	slope	amplitude modulation		ob1	ob2	ob3	ob4	ob5	ob6	ob7	ob8	mean
whole	0.5	0		0.27695	0.31107	0.27922	0.18954	0.21079	0.21883	0.14016	0.27735	0.237989
whole	0.5	0.015		0.26739	0.32398	0.34229	0.20257	0.26623	0.24292	0.19084	0.36403	0.275031
whole	0.5	0.065		0.28463	0.35868	0.38671	0.29869	0.30787	0.36901	0.35598	0.36745	0.341127
whole	0.5	0.115		0.31179	0.5257	0.37205	0.34672	0.47454	0.41706	0.59719	0.38465	0.428713
whole	0.5	0.165		0.32969	0.70978	0.41281	0.32626	0.60018	0.40651	0.59765	0.44674	0.478703
whole	1	0.015		0.23646	0.21837	0.37391	0.11953	0.21266	0.17611	0.11736	0.22384	0.20978
whole	1	0.065		0.31155	0.28454	0.33548	0.13844	0.33733	0.33595	0.1363	0.2989	0.272311
whole	1	0.115		0.29138	0.36538	0.39479	0.24459	0.33939	0.35583	0.32577	0.37431	0.33643
whole	1	0.165		0.28136	0.38025	0.44543	0.31811	0.46104	0.44829	0.50397	0.45627	0.41184
whole	2	0		0.24662	0.23341	0.34426	0.12714	0.19165	0.27974	0.17312	0.30264	0.237322
whole	2	0.015		0.27747	0.22134	0.46554	0.11997	0.2084	0.2096	0.16829	0.34405	0.251833
whole	2	0.065		0.2913	0.21351	0.39829	0.13254	0.26516	0.21564	0.20589	0.29128	0.251701
whole	2	0.115		0.27299	0.23191	0.29532	0.13151	0.28698	0.22872	0.15493	0.30512	0.238435
whole	2	0.165		0.32246	0.30585	0.29279	0.11561	0.26927	0.2677	0.35391	0.37199	0.287447
		control		0.268487	0.197973	0.302623	0.11798	0.16911	0.238757	0.191356	0.24043	0.215839

## Sheet: Exp2b
illumination	slope	modulation		ob1	ob2	ob3	ob4	ob5	ob6	ob7	ob8	ob9	ob10	mean
facing	0.5	0		0.163383	0.141275	0.130826	0.0899971	0.169414	0.13356	0.0727889	0.126869	0.732966	0.25881	0.201989
facing	0.5	0.165		0.85321	0.790773	0.436101	0.563126	0.404597	1.20787	0.484079	0.37286	0.66376	0.923626	0.67
facing	2	0		0.203438	0.148446	0.212529	0.173059	0.225192	0.247791	0.126136	0.163287	0.353605	0.257019	0.21105
facing	2	0.165		0.206664	0.18374	0.249184	0.135757	0.153089	0.217945	0.135258	0.151753	0.329791	0.201712	0.196489
directional	0.5	0		0.204234	0.0733263	0.253919	0.205662	0.211151	0.119668	0.258011	0.126249	0.305799	0.130811	0.188883
directional	0.5	0.165		0.669064	0.536381	0.348231	0.511759	0.677012	0.748667	0.424171	0.289593	0.581443	0.857018	0.564334
directional	2	0		0.251343	0.194206	0.192295	0.188001	0.17915	0.259769	0.167576	0.136669	0.766641	0.338345	0.2674
directional	2	0.165		0.137611	0.110231	0.311616	0.113815	0.256459	0.288288	0.224661	0.189673	0.599443	0.154931	0.238673

## Sheet: Exp3
reflectionmodel	Gauge num.		ob1	ob2	ob3	ob4	ob5	ob6	ob7	ob8	ob9	ob10	mean
Asperity 0.2	1		0.187064	0.62462	0.189781	0.626851	0.758349	0.222825	0.566464	0.166053	0.594112	0.637728	0.457385
Asperity 0.2	2		0.194047	0.296679	0.173669	0.0433404	0.200727	0.102334	0.154531	0.0892859	0.663139	0.832797	0.275055
Asperity 0.2	3		0.107479	0.0932119	0.259713	0.538251	0.0892034	0.0638707	0.4419	0.469056	0.41044	1.20323	0.367636
Asperity 0.2	4		0.00267841	0.405328	0.272818	0.0945121	0.0947346	0.0601094	0.215303	0.319363	0.437932	0.254402	0.215718
Asperity 0.2	5		0.0672772	0.00861952	0.221193	0.632452	0.0585806	0.0813278	0.114168	0.377731	0.306281	0.792882	0.266051
Asperity 0.2	6		0.148554	0.620263	0.672492	0.17832	0.925571	0.315592	0.475202	0.265654	1.27792	1.58966	0.646923
Asperity 0.2	7		0.0983392	0.229614	0.466298	0.264177	0.142303	0.106027	0.418025	0.17987	0.0890475	0.390919	0.238462
Asperity 0.2	8		0.0788507	0.202314	0.229094	0.231677	0.057031	0.0439894	0.0877494	0.282159	0.17996	0.254558	0.164738
Asperity 0.2	9		0.0333281	0.297923	0.190998	0.0125579	0.0359297	0.0368638	0.463622	0.147215	0.364393	0.24619	0.182902
reflectionmodel	Gauge num.
Asperity 0.02	1		0.0821356	0.118369	0.1868	0.59134	0.276063	0.174621	0.160008	0.187216	0.909552	0.600092	0.32862
Asperity 0.02	2		0.144198	0.24753	0.205039	0.0375681	0.109112	0.106122	0.453804	0.0732969	0.567322	0.154497	0.209849
Asperity 0.02	3		0.0468254	0.0850556	0.17083	0.134338	0.248995	0.0564394	0.351502	0.333971	0.178224	0.467413	0.207359
Asperity 0.02	4		0.0461354	0.297799	0.0893155	0.12974	0.218594	0.0549708	0.215596	0.207189	0.281128	0.368796	0.190926
Asperity 0.02	5		0.0893289	0.202684	0.319836	0.472917	0.120277	0.115905	0.383428	0.214968	0.274352	0.279544	0.247324
Asperity 0.02	6		0.0285937	0.170328	0.112468	0.157677	0.230309	0.212627	0.588535	0.177993	0.217825	0.496753	0.239311
Asperity 0.02	7		0.0778899	0.160842	0.102888	0.0294714	0.102745	0.0817617	0.3681	0.156763	0.189027	0.192039	0.146153
Asperity 0.02	8		0.0772978	0.095816	0.0204104	0.326585	0.0781687	0.0790182	0.113913	0.205674	0.203791	0.299095	0.149977
Asperity 0.02	9		0.105491	0.0951585	0.0862068	0.281353	0.0700822	0.0588831	0.258598	0.130332	0.212155	0.049216	0.134748
reflectionmodel	Gauge num.
Reversed	1		0.151284	0.0862813	0.0328426	0.677021	0.213387	0.147797	0.525373	0.22046	0.735813	0.360349	0.315061
Reversed	2		0.114785	0.332987	0.0320299	0.0598494	0.103424	0.0504873	0.225222	0.113819	0.50481	0.237296	0.177471
Reversed	3		0.0292083	0.16387	0.266185	0.0977273	0.294539	0.0233899	0.266046	0.414763	0.172758	0.533284	0.226177
Reversed	4		0.11559	0.167205	0.0755604	0.182837	0.154939	0.049372	0.291599	0.327377	0.143826	0.21569	0.1724
Reversed	5		0.0881609	0.191912	0.213476	0.218961	0.0328465	0.111023	0.858938	0.318622	0.208867	0.409657	0.265246
Reversed	6		0.188961	0.19926	0.141018	0.25824	0.161915	0.221867	0.801188	0.116454	0.130482	0.0844734	0.230386
Reversed	7		0.0651626	0.102771	0.0583011	0.0486073	0.159751	0.0786646	0.129562	0.0533308	0.152557	0.162342	0.101105
Reversed	8		0.0605944	0.101802	0.043802	0.196578	0.126757	0.0125176	0.138265	0.125968	0.267256	0.401123	0.147466
Reversed	9		0.10927	0.0541584	0.0852408	0.00720727	0.0653567	0.0224839	0.0819367	0.0960459	0.0789744	0.129525	0.0730199

## Sheet: Exp3add
reflectionmodel	Gauge num.		ob1	ob2	ob3	ob4	ob5	ob6	ob7	ob8	ob9	ob10	mean
Asperity 0.2	1		0.294564	0.347678	0.18632	0.188715	0.310922	0.201001	0.230584	0.336335	1.27462	0.601845	0.397258
Asperity 0.2	2		0.205242	0.25193	0.0413181	0.118356	0.0626192	0.129354	0.56682	0.220249	1.16928	0.237368	0.300253
Asperity 0.2	3		0.167993	0.263882	0.0899709	0.192774	0.439368	0.0439816	0.874844	0.681364	1.06692	1.12415	0.494525
Asperity 0.2	4		0.0517533	0.144009	0.599225	0.0852224	0.0983121	0.0437371	0.507632	0.521353	0.204621	0.162503	0.241837
Asperity 0.2	5		0.108619	0.458214	0.291186	0.15038	0.41661	0.0598767	0.30163	0.518904	0.294516	0.106973	0.270691
Asperity 0.2	6		0.108254	0.526714	0.217881	0.0613564	0.1466	0.21546	0.70521	0.107573	0.647204	0.116848	0.28531
Asperity 0.2	7		0.0740176	0.0432153	0.369812	0.0826458	0.05571	0.0719897	0.328875	0.064929	0.271124	0.14871	0.151103
Asperity 0.2	8		0.184438	0.226179	0.0165124	0.155693	0.166828	0.0406939	0.41412	0.0306907	0.101877	0.0869499	0.142398
Asperity 0.2	9		0.0473786	0.241394	0.052419	0.130327	0.161316	0.0275439	0.214506	0.0661672	0.0187881	0.502037	0.146188
reflectionmodel	Gauge num.
Asperity 0.02	1		0.250731	0.133202	0.289618	0.193416	0.0963216	0.0721558	0.194709	0.584445	1.50322	0.0389301	0.335675
Asperity 0.02	2		0.0662839	0.137034	0.172363	0.117548	0.114703	0.0671888	0.51605	0.288465	0.776151	0.213957	0.246974
Asperity 0.02	3		0.058201	0.156096	0.407245	0.154952	0.0263287	0.0949404	0.390679	0.200447	0.261825	0.287088	0.20378
Asperity 0.02	4		0.11018	0.284778	0.303435	0.0746497	0.155296	0.0444011	0.240411	0.449532	0.0617682	0.108352	0.18328
Asperity 0.02	5		0.203761	0.108734	0.186158	0.292443	0.0730577	0.111392	0.523701	0.310186	0.116724	0.192675	0.211883
Asperity 0.02	6		0.10461	0.150455	0.363963	0.1011	0.166257	0.160928	0.455649	0.165744	0.29833	0.58967	0.255671
Asperity 0.02	7		0.0452864	0.10771	0.0185414	0.0948507	0.0616927	0.0510627	0.290986	0.134393	0.140109	0.0996264	0.104426
Asperity 0.02	8		0.150758	0.280128	0.0389377	0.170938	0.0733915	0.043891	0.29418	0.227503	0.0884141	0.388828	0.175697
Asperity 0.02	9		0.0366326	0.214564	0.119485	0.136	0.0585834	0.0525316	0.370717	0.0391727	0.0363302	0.17342	0.123744
reflectionmodel	Gauge num.
Reversed	1		0.159255	0.175913	0.0181443	0.744411	0.0221212	0.133521	0.125426	0.400461	1.44911	0.438285	0.366665
Reversed	2		0.0582684	0.125709	0.153657	0.00658055	0.134865	0.0827689	0.154752	0.25084	0.176004	0.0736754	0.121712
Reversed	3		0.0350394	0.0305922	0.279997	0.108614	0.0216788	0.176449	0.495105	0.444388	0.163532	0.347566	0.210296
Reversed	4		0.0613916	0.391061	0.138519	0.0800463	0.203779	0.0445566	0.247282	0.397509	0.184132	0.325339	0.207362
Reversed	5		0.112737	0.0194478	0.0784834	0.101189	0.130831	0.119242	0.405615	0.066571	0.282208	0.349056	0.166538
Reversed	6		0.0155628	0.0597745	0.0961953	0.210389	0.0511087	0.120599	0.430802	0.232237	0.280769	0.343438	0.184088
Reversed	7		0.118409	0.114336	0.0618638	0.265749	0.0993535	0.00179322	0.224173	0.153592	0.350819	0.120713	0.15108
Reversed	8		0.173965	0.230058	0.155355	0.0693424	0.0484995	0.0483013	0.211867	0.17007	0.206776	0.452934	0.176717
Reversed	9		0.0382517	0.0576821	0.0729124	0.130849	0.235639	0.0562466	0.18767	0.0592887	0.0744941	0.125347	0.103838

## Sheet: Exp4
Gloss
	Obje	Skew		ob1	ob2	ob3	ob4	ob5	ob6	ob7	ob8	mean
veridical	1	1		3.16667	5	4.33333	3.16667	4.33333	4.66667	3.83333	3	3.9375
	1	2		2.5	4	3.66667	2.66667	4	3.83333	3	3.83333	3.4375
	1	3		2	1	1.83333	1.16667	1.16667	1	1.33333	1.83333	1.41667
	2	1		3.16667	4.83333	3.83333	2	3.5	2.83333	3.33333	3	3.3125
	2	2		2.83333	3.5	2.83333	1.5	3.83333	2.16667	3.16667	2.83333	2.83333
	2	3		2.16667	1	1.5	1.16667	1	1	1	1.5	1.29167
	3	1		3.33333	5	4.16667	2.83333	3.66667	4.16667	4	3.16667	3.79167
	3	2		3	4.66667	3.83333	2.66667	4	3.33333	3.5	3.5	3.5625
	3	3		2.66667	1.16667	2	1.5	1.66667	1	1.83333	3.33333	1.89583
Incon	1	1		3.33333	1.83333	3	3.66667	3	4	2.33333	1.16667	2.79167
	1	2		3.16667	1.16667	2.16667	3.16667	2.5	4	2.16667	1.5	2.47917
	1	3		2.83333	1	2	2	1.83333	3	2	1	1.95833
	2	1		3.16667	1.66667	2.66667	3.16667	2.83333	3.16667	2.5	1.66667	2.60417
	2	2		3.16667	1.33333	2.5	3	2.83333	3.16667	2.16667	1.83333	2.5
	2	3		3	1	2	1.33333	1.66667	2	1.5	1.5	1.75
	3	1		3.5	2.16667	3.5	4	3	4	2.66667	2.5	3.16667
	3	2		3.33333	2	4	3.33333	3	3.5	2.66667	2.66667	3.0625
	3	3		3.16667	1	2.66667	1.83333	2.66667	2.66667	2.5	3.83333	2.54167
non-uniformity	Obje	Skew		ob1	ob2	ob3	ob4	ob5	ob6	ob7	ob8	mean
veridical	1	1		3.16667	1.33333	1.16667	3	1.16667	4	3.16667	1.83333	2.35417
	1	2		2.83333	1.16667	1.16667	2.5	1.66667	3.5	2.66667	1	2.0625
	1	3		2	1	1	1.33333	4.16667	1	2.66667	1	1.77083
	2	1		2.83333	1.83333	1.33333	1.83333	2	2.66667	2.83333	1.5	2.10417
	2	2		2.5	1.16667	1	1.16667	1.66667	2	2	1	1.5625
	2	3		1.66667	1	1	1.16667	4	1.16667	2	1	1.625
	3	1		3.5	1	1.83333	3	2.16667	4	2.83333	3.16667	2.6875
	3	2		3	1.16667	1.16667	2.66667	1.5	3.5	2.33333	2.83333	2.27083
	3	3		2.33333	1	1	1.33333	3.66667	1.16667	1.5	1	1.625
Incon	1	1		3.16667	5	4	4.16667	3	4.16667	3.33333	3.83333	3.83333
	1	2		2.83333	5	4.66667	2.83333	3.16667	4	2.83333	3.5	3.60417
	1	3		2.83333	4.66667	4.33333	2	3.66667	3.33333	3.5	3.66667	3.5
	2	1		3	4.66667	2.66667	3.33333	2.33333	3	3	2.66667	3.08333
	2	2		2.83333	4.5	2.5	2.66667	2.5	3	3	2.83333	2.97917
	2	3		2.33333	4.16667	2.5	1.83333	3.66667	2.16667	3	2.66667	2.79167
	3	1		3.33333	4.66667	2.83333	4	2.66667	3.83333	3.16667	3	3.4375
	3	2		3	5	2.33333	2.66667	2.83333	4	2.66667	3.16667	3.20833
	3	3		2.66667	3.83333	1.83333	1.83333	2.83333	3.5	2.5	3.16667	2.77083

## Sheet: Exp5
Gloss
highlight-pos.	lighting	cut-off	ob1	ob2	ob3	ob4	ob5	ob6	ob7	ob8	mean
veridical	P	original	3.9	2.8	3.93333	3.6	4.18519	4.18519	3.46667	4.36667	3.80463
veridical	P	0.35	2.96667	2.56667	3	3	3.96296	3.18519	2.26667	3.36667	3.03935
veridical	P	0.25	1.33333	1.8	2.4	1.8	3.33333	1.92593	1.6	2.43333	2.07824
veridical	G	original	4.36667	4.23333	4.36667	4.53333	4.59259	4.92593	4.36667	4.93333	4.53981
veridical	G	0.35	4.5	3.9	4.1	4.3	4.51852	4.55556	4.06667	4.53333	4.30926
veridical	G	0.25	3.3	2.86667	3.23333	3.46667	4.18519	3.25926	2.83333	3.23333	3.29722
incon	P	original	1.93333	1.86667	2.93333	2.23333	3.18519	3.11111	2.2	3.5	2.62037
incon	P	0.35	2.1	1.96667	2.86667	2.1	3.48148	2.7037	1.9	3.2	2.53981
incon	P	0.25	1.7	1.76667	2.6	1.7	3.2963	1.96296	1.66667	2.46667	2.14491
incon	G	original	2	2.6	3.33333	2.86667	3.62963	4.62963	2.33333	4.03333	3.17824
incon	G	0.35	1.63333	2.46667	2.93333	2.36667	3.2963	4.03704	2.2	3.66667	2.825
incon	G	0.25	1.6	2.03333	2.6	2.13333	3.44444	3.11111	1.63333	2.76667	2.41528
nonuniformity
highlight-pos.	lighting	cut-off	ob1	ob2	ob3	ob4	ob5	ob6	ob7	ob8	mean
veridical	P	original	1.13333	1.63333	2.06667	1.56667	3.14815	1.7037	1.73333	1.86667	1.85648
veridical	P	0.35	1	1.43333	2.33333	1.36667	2.7037	1.11111	1.7	2.56667	1.77685
veridical	P	0.25	1	1.33333	2.3	1.06667	2.51852	1.07407	1.56667	2.36667	1.65324
veridical	G	original	1.2	1.53333	1.8	1.16667	2.92593	1.22222	1.66667	1.26667	1.59769
veridical	G	0.35	1.13333	1.8	2.06667	1.13333	3.2963	1	1.76667	1.8	1.74954
veridical	G	0.25	1	1.53333	2.26667	1.1	3	1.2963	1.93333	2.3	1.8037
incon	P	original	1.73333	2.5	2.6	2.56667	3.55556	2.22222	2.8	3.76667	2.71806
incon	P	0.35	1.66667	2.16667	2.93333	1.96667	3.59259	1.92593	2.7	3.2	2.51898
incon	P	0.25	1.46667	1.73333	2.83333	1.46667	3.25926	1.37037	2.33333	3.06667	2.1912
incon	G	original	2.53333	2.73333	2.76667	3.2	3.81481	4.33333	3.86667	3.76667	3.37685
incon	G	0.35	3.23333	3.1	3.43333	3.33333	4.03704	3.88889	3.83333	4.03333	3.61157
incon	G	0.25	3.16667	2.8	3.03333	2.66667	3.96296	3.33333	3.7	3.2	3.23287
