# Supplementary material for: Material and shape perception based on two types of intensity gradient information
Source: PLoS Comput Biol. 2018 Apr 27;14(4):e1006061. doi: 10.1371/journal.pcbi.1006061 (PMC5963816; doi:10.1371/journal.pcbi.1006061)
Supplement: S1 Dataset — (ZIP) [file pcbi.1006061.s001.zip › data/imageanalysis_correlationmatrix.xlsx]

## Sheet: slant=0,Direction
1	0.818344	0.862585	0.714589	0.791691	0.668589	0.82053	0.982686	0.965624	0.924333	0.836649	0.720305	0.962852	0.988074	0.886318	0.933509	0.79709	0.847036	0.954915	0.827428	0.978716	0.957253	0.959665	0.962897	0.818788	0.949853	0.865264	0.873991	0.983272	0.978955	0.980949	0.975077	0.857253	0.842524	0.823504	0.812309	0.874528	0.991035	0.987599	0.788866	0.985936	0.7731	0.498978	0.842812	0.817405	0.694662	0.848131	0.972201	0.788327	0.776143
0.818344	1	0.601242	0.927894	0.949835	0.893621	0.656186	0.855453	0.810084	0.801599	0.974613	0.91055	0.737	0.800229	0.962937	0.711352	0.875515	0.598953	0.746925	0.915689	0.823074	0.783372	0.759743	0.851445	0.965777	0.886373	0.97687	0.949574	0.786031	0.827657	0.786155	0.859979	0.976439	0.592676	0.97958	0.947622	0.951471	0.815993	0.80615	0.983562	0.815262	0.901907	0.806294	0.971819	0.97228	0.895442	0.97188	0.747737	0.955675	0.979915
0.862585	0.601242	1	0.493369	0.603773	0.49722	0.892006	0.842926	0.843414	0.842237	0.629413	0.50827	0.885013	0.857127	0.685741	0.918093	0.61311	0.85993	0.863597	0.622782	0.833742	0.911849	0.924925	0.840954	0.599566	0.80135	0.654535	0.670635	0.871745	0.837528	0.867435	0.832078	0.653773	0.899819	0.614456	0.636962	0.677321	0.852088	0.850327	0.57254	0.852153	0.579581	0.324525	0.64009	0.60702	0.499749	0.633567	0.892846	0.582878	0.551968
0.714589	0.927894	0.493369	1	0.906743	0.876178	0.576217	0.761498	0.712318	0.711661	0.936848	0.82682	0.631651	0.694291	0.914072	0.606334	0.869982	0.488289	0.637153	0.897638	0.724923	0.688701	0.661014	0.761808	0.928996	0.808957	0.922709	0.917773	0.68076	0.730734	0.678669	0.770945	0.924329	0.492748	0.942881	0.903986	0.877385	0.7144	0.701769	0.946175	0.715198	0.906914	0.811607	0.932127	0.935258	0.929053	0.937157	0.639002	0.926815	0.944786
0.791691	0.949835	0.603773	0.906743	1	0.905803	0.672573	0.838108	0.778939	0.787454	0.945435	0.879167	0.722529	0.769595	0.951956	0.713341	0.862613	0.575939	0.712084	0.885102	0.791252	0.78946	0.766904	0.837476	0.966893	0.878605	0.95104	0.923295	0.763679	0.793366	0.748772	0.837708	0.948858	0.595345	0.951238	0.964897	0.92148	0.789254	0.772671	0.946248	0.789524	0.898519	0.840298	0.965827	0.945754	0.900096	0.941397	0.732894	0.947395	0.967107
0.668589	0.893621	0.49722	0.876178	0.905803	1	0.599872	0.72631	0.658065	0.73232	0.873297	0.873319	0.592675	0.64232	0.877324	0.566226	0.854335	0.468348	0.603163	0.853507	0.678604	0.688143	0.630488	0.751867	0.908469	0.800296	0.877292	0.867251	0.641213	0.690852	0.642431	0.740967	0.879281	0.470327	0.885574	0.913624	0.874602	0.663764	0.646506	0.895498	0.658128	0.900384	0.88985	0.900804	0.884599	0.90619	0.878992	0.593829	0.908546	0.916225
0.82053	0.656186	0.892006	0.576217	0.672573	0.599872	1	0.827912	0.826945	0.851321	0.687651	0.566613	0.823122	0.808495	0.734425	0.833121	0.704096	0.741292	0.804987	0.689659	0.803905	0.884412	0.874685	0.837365	0.67324	0.821993	0.704791	0.724278	0.824198	0.816092	0.829622	0.825182	0.708721	0.822294	0.671537	0.703748	0.719016	0.812088	0.808228	0.636184	0.810148	0.678962	0.44858	0.700166	0.6751	0.60848	0.685779	0.827224	0.670661	0.625683
0.982686	0.855453	0.842926	0.761498	0.838108	0.72631	0.827912	1	0.961965	0.944753	0.871896	0.761969	0.939245	0.971678	0.921994	0.913124	0.840777	0.815618	0.938627	0.864711	0.974785	0.962105	0.951404	0.976678	0.861456	0.975337	0.902409	0.909974	0.97182	0.977068	0.97264	0.986573	0.892824	0.809855	0.859535	0.859161	0.910465	0.978959	0.972812	0.829785	0.973275	0.823874	0.564635	0.887183	0.853245	0.748737	0.887338	0.953481	0.836704	0.825807
0.965624	0.810084	0.843414	0.712318	0.778939	0.658065	0.826945	0.961965	1	0.910052	0.83057	0.703548	0.936685	0.965793	0.872354	0.915267	0.803091	0.81061	0.93296	0.819586	0.964872	0.939762	0.945417	0.939155	0.813854	0.934794	0.852355	0.864571	0.957482	0.963642	0.960685	0.955685	0.852124	0.822077	0.814228	0.793371	0.855637	0.968592	0.971012	0.782104	0.972203	0.780223	0.498232	0.831837	0.819724	0.689349	0.835242	0.951355	0.7854	0.766729
0.924333	0.801599	0.842237	0.711661	0.787454	0.73232	0.851321	0.944753	0.910052	1	0.820299	0.738286	0.888049	0.911176	0.872671	0.857335	0.856905	0.779704	0.897702	0.841895	0.925741	0.945954	0.904595	0.965458	0.811864	0.95066	0.854771	0.871698	0.923301	0.942064	0.937275	0.955002	0.843789	0.770577	0.806774	0.826035	0.880062	0.920734	0.91533	0.780056	0.910649	0.822629	0.573694	0.845901	0.798482	0.723962	0.843855	0.900212	0.798625	0.780873
0.836649	0.974613	0.629413	0.936848	0.945435	0.873297	0.687651	0.871896	0.83057	0.820299	1	0.870304	0.760865	0.8164	0.97374	0.735682	0.89637	0.619065	0.766895	0.935651	0.843524	0.808683	0.785218	0.868305	0.967879	0.904919	0.981285	0.96592	0.803603	0.847267	0.807287	0.878178	0.99086	0.623677	0.991975	0.956119	0.937196	0.833229	0.822995	0.984399	0.831632	0.925791	0.787871	0.978065	0.986992	0.922431	0.980754	0.767478	0.966333	0.971193
0.720305	0.91055	0.50827	0.82682	0.879167	0.873319	0.566613	0.761969	0.703548	0.738286	0.870304	1	0.644071	0.704215	0.873177	0.600426	0.80965	0.51272	0.659121	0.841674	0.730441	0.693371	0.652366	0.777435	0.891387	0.807692	0.888841	0.860864	0.69529	0.741772	0.700968	0.775159	0.879631	0.494688	0.879618	0.87891	0.89867	0.718478	0.707906	0.890585	0.712596	0.837053	0.818033	0.887514	0.870551	0.825189	0.884129	0.64783	0.875494	0.910834
0.962852	0.737	0.885013	0.631651	0.722529	0.592675	0.823122	0.939245	0.936685	0.888049	0.760865	0.644071	1	0.966264	0.813521	0.939149	0.723697	0.850078	0.950173	0.75115	0.946731	0.942384	0.957792	0.923048	0.739054	0.89878	0.791241	0.79878	0.974144	0.950308	0.960604	0.929723	0.782891	0.88662	0.748428	0.744899	0.808799	0.967803	0.965949	0.708298	0.959532	0.693096	0.421939	0.76402	0.738284	0.614762	0.769573	0.968046	0.707838	0.691892
0.988074	0.800229	0.857127	0.694291	0.769595	0.64232	0.808495	0.971678	0.965793	0.911176	0.8164	0.704215	0.966264	1	0.865208	0.935207	0.778118	0.854209	0.960742	0.807414	0.980036	0.945028	0.953068	0.948083	0.79595	0.932262	0.847264	0.852896	0.9824	0.974493	0.977287	0.961963	0.838162	0.839905	0.803473	0.78831	0.860005	0.991126	0.993184	0.768603	0.992702	0.75083	0.472831	0.820521	0.798136	0.671162	0.827981	0.975599	0.765486	0.753107
0.886318	0.962937	0.685741	0.914072	0.951956	0.877324	0.734425	0.921994	0.872354	0.872671	0.97374	0.873177	0.813521	0.865208	1	0.784762	0.915289	0.668434	0.816984	0.945041	0.88868	0.8633	0.837549	0.919032	0.977682	0.95106	0.986874	0.980811	0.857741	0.895263	0.858574	0.926797	0.982256	0.670451	0.969957	0.960153	0.965865	0.882513	0.869652	0.95561	0.877753	0.931478	0.759024	0.98674	0.964463	0.901082	0.979656	0.820541	0.958356	0.961975
0.933509	0.711352	0.918093	0.606334	0.713341	0.566226	0.833121	0.913124	0.915267	0.857335	0.735682	0.600426	0.939149	0.935207	0.784762	1	0.685341	0.881615	0.917438	0.713406	0.909859	0.928199	0.966656	0.888693	0.707069	0.864989	0.75924	0.765189	0.929016	0.900336	0.916151	0.897137	0.755331	0.899283	0.722648	0.722988	0.761621	0.928055	0.927869	0.682295	0.93933	0.659851	0.403398	0.742842	0.714725	0.588223	0.738971	0.956709	0.679433	0.662772
0.79709	0.875515	0.61311	0.869982	0.862613	0.854335	0.704096	0.840777	0.803091	0.856905	0.89637	0.80965	0.723697	0.778118	0.915289	0.685341	1	0.580068	0.735975	0.961212	0.811362	0.801612	0.752343	0.865049	0.907588	0.892951	0.906974	0.929536	0.777963	0.83126	0.7877	0.866405	0.903765	0.582204	0.884516	0.875936	0.894567	0.798686	0.788017	0.875548	0.793275	0.946716	0.74406	0.914057	0.893964	0.898722	0.904003	0.732017	0.914135	0.885814
0.847036	0.598953	0.85993	0.488289	0.575939	0.468348	0.741292	0.815618	0.81061	0.779704	0.619065	0.51272	0.850078	0.854209	0.668434	0.881615	0.580068	1	0.872921	0.61496	0.822148	0.832791	0.85021	0.803475	0.582895	0.762646	0.645511	0.655936	0.842582	0.814575	0.841143	0.804345	0.640707	0.818142	0.605645	0.60754	0.672928	0.837739	0.837845	0.567649	0.839651	0.552579	0.294841	0.623851	0.598207	0.483868	0.627116	0.864566	0.562769	0.542929
0.954915	0.746925	0.863597	0.637153	0.712084	0.603163	0.804987	0.938627	0.93296	0.897702	0.766895	0.659121	0.950173	0.960742	0.816984	0.917438	0.735975	0.872921	1	0.764023	0.952919	0.924798	0.92965	0.922464	0.742565	0.90148	0.796841	0.806491	0.953938	0.949319	0.961953	0.930541	0.789936	0.841721	0.753526	0.742438	0.824498	0.959731	0.960645	0.718476	0.951892	0.701773	0.426222	0.769789	0.745692	0.620553	0.778945	0.949512	0.714169	0.698295
0.827428	0.915689	0.622782	0.897638	0.885102	0.853507	0.689659	0.864711	0.819586	0.841895	0.935651	0.841674	0.75115	0.807414	0.945041	0.713406	0.961212	0.61496	0.764023	1	0.837696	0.80721	0.768445	0.877037	0.927723	0.906181	0.943789	0.955885	0.803585	0.853087	0.813546	0.884519	0.93808	0.606953	0.926578	0.908107	0.923377	0.825796	0.815151	0.916239	0.819163	0.934324	0.731305	0.941572	0.9243	0.909133	0.946278	0.759565	0.929373	0.918847
0.978716	0.823074	0.833742	0.724923	0.791252	0.678604	0.803905	0.974785	0.964872	0.925741	0.843524	0.730441	0.946731	0.980036	0.88868	0.909859	0.811362	0.822148	0.952919	0.837696	1	0.942376	0.938697	0.957097	0.826491	0.951482	0.872336	0.879323	0.969821	0.978234	0.975341	0.969586	0.8657	0.815842	0.829349	0.81395	0.882504	0.982073	0.981619	0.798251	0.980196	0.785315	0.510353	0.848346	0.824683	0.705058	0.857101	0.953904	0.798293	0.784701
0.957253	0.783372	0.911849	0.688701	0.78946	0.688143	0.884412	0.962105	0.939762	0.945954	0.808683	0.693371	0.942384	0.945028	0.8633	0.928199	0.801612	0.832791	0.924798	0.80721	0.942376	1	0.974852	0.962323	0.796048	0.948505	0.837082	0.852094	0.958825	0.951849	0.958414	0.960668	0.830774	0.857132	0.794367	0.81665	0.851549	0.951015	0.944371	0.758861	0.945038	0.780558	0.522455	0.827791	0.787978	0.697571	0.818806	0.946141	0.777704	0.752645
0.959665	0.759743	0.924925	0.661014	0.766904	0.630488	0.874685	0.951404	0.945417	0.904595	0.785218	0.652366	0.957792	0.953068	0.837549	0.966656	0.752343	0.85021	0.92965	0.768445	0.938697	0.974852	1	0.933997	0.766723	0.918893	0.810929	0.820593	0.96011	0.941041	0.950135	0.941534	0.806436	0.894227	0.771223	0.779434	0.815671	0.955343	0.950978	0.732407	0.956135	0.728608	0.468266	0.797707	0.76557	0.652826	0.789377	0.96478	0.742634	0.719996
0.962897	0.851445	0.840954	0.761808	0.837476	0.751867	0.837365	0.976678	0.939155	0.965458	0.868305	0.777435	0.923048	0.948083	0.919032	0.888693	0.865049	0.803475	0.922464	0.877037	0.957097	0.962323	0.933997	1	0.858464	0.975999	0.902992	0.91223	0.95846	0.96995	0.9646	0.988362	0.888513	0.801486	0.856645	0.867252	0.920937	0.958356	0.950024	0.828531	0.949141	0.84265	0.592332	0.891025	0.846867	0.761028	0.888397	0.934033	0.840465	0.828497
0.818788	0.965777	0.599566	0.928996	0.966893	0.908469	0.67324	0.861456	0.813854	0.811864	0.967879	0.891387	0.739054	0.79595	0.977682	0.707069	0.907588	0.582895	0.742565	0.927723	0.826491	0.796048	0.766723	0.858464	1	0.907366	0.971518	0.961819	0.786403	0.83213	0.784833	0.866762	0.973683	0.591483	0.966278	0.957814	0.946178	0.818295	0.804254	0.962268	0.813178	0.93925	0.820458	0.979819	0.972424	0.918837	0.967351	0.743837	0.970925	0.977304
0.949853	0.886373	0.80135	0.808957	0.878605	0.800296	0.821993	0.975337	0.934794	0.95066	0.904919	0.807692	0.89878	0.932262	0.95106	0.864989	0.892951	0.762646	0.90148	0.906181	0.951482	0.948505	0.918893	0.975999	0.907366	1	0.932326	0.942445	0.936838	0.963165	0.945492	0.981471	0.924542	0.76746	0.893839	0.903438	0.939216	0.945777	0.936691	0.869198	0.937245	0.887764	0.647524	0.926363	0.88908	0.814802	0.921318	0.905448	0.889611	0.873616
0.865264	0.97687	0.654535	0.922709	0.95104	0.877292	0.704791	0.902409	0.852355	0.854771	0.981285	0.888841	0.791241	0.847264	0.986874	0.75924	0.906974	0.645511	0.796841	0.943789	0.872336	0.837082	0.810929	0.902992	0.971518	0.932326	1	0.972758	0.839302	0.879362	0.839641	0.911566	0.987549	0.643575	0.980518	0.959751	0.969104	0.864589	0.852713	0.971648	0.86041	0.924246	0.769686	0.989025	0.970999	0.904927	0.988216	0.7985	0.962369	0.974146
0.873991	0.949574	0.670635	0.917773	0.923295	0.867251	0.724278	0.909974	0.864571	0.871698	0.96592	0.860864	0.79878	0.852896	0.980811	0.765189	0.929536	0.655936	0.806491	0.955885	0.879323	0.852094	0.820593	0.91223	0.961819	0.942445	0.972758	1	0.847724	0.891595	0.853968	0.922182	0.9686	0.653411	0.957335	0.940012	0.951259	0.871306	0.860038	0.946331	0.865446	0.948618	0.747222	0.972571	0.955225	0.903963	0.977572	0.807699	0.944923	0.950271
0.983272	0.786031	0.871745	0.68076	0.763679	0.641213	0.824198	0.97182	0.957482	0.923301	0.803603	0.69529	0.974144	0.9824	0.857741	0.929016	0.777963	0.842582	0.953938	0.803585	0.969821	0.958825	0.96011	0.95846	0.786403	0.936838	0.839302	0.847724	1	0.976271	0.983398	0.967153	0.825686	0.852622	0.790411	0.785446	0.856332	0.989516	0.985847	0.755067	0.977593	0.748874	0.472481	0.813446	0.781635	0.66277	0.819574	0.978658	0.757467	0.745353
0.978955	0.827657	0.837528	0.730734	0.793366	0.690852	0.816092	0.977068	0.963642	0.942064	0.847267	0.741772	0.950308	0.974493	0.895263	0.900336	0.83126	0.814575	0.949319	0.853087	0.978234	0.951849	0.941041	0.96995	0.83213	0.963165	0.879362	0.891595	0.976271	1	0.985158	0.982947	0.869505	0.811094	0.834018	0.819661	0.890982	0.981455	0.979631	0.802654	0.970831	0.804448	0.521779	0.855999	0.826027	0.714397	0.863941	0.951675	0.807713	0.793338
0.980949	0.786155	0.867435	0.678669	0.748772	0.642431	0.829622	0.97264	0.960685	0.937275	0.807287	0.700968	0.960604	0.977287	0.858574	0.916151	0.7877	0.841143	0.961953	0.813546	0.975341	0.958414	0.950135	0.9646	0.784833	0.945492	0.839641	0.853968	0.983398	0.985158	1	0.974384	0.830528	0.839152	0.792443	0.78009	0.861089	0.980805	0.980366	0.758199	0.97037	0.754817	0.464823	0.813119	0.783182	0.663728	0.823313	0.966435	0.759375	0.743196
0.975077	0.859979	0.832078	0.770945	0.837708	0.740967	0.825182	0.986573	0.955685	0.955002	0.878178	0.775159	0.929723	0.961963	0.926797	0.897137	0.866405	0.804345	0.930541	0.884519	0.969586	0.960668	0.941534	0.988362	0.866762	0.981471	0.911566	0.922182	0.967153	0.982947	0.974384	1	0.897788	0.800491	0.865145	0.862359	0.919745	0.971734	0.96505	0.837004	0.964072	0.845875	0.578089	0.897912	0.856953	0.762677	0.897371	0.94224	0.846429	0.835543
0.857253	0.976439	0.653773	0.924329	0.948858	0.879281	0.708721	0.892824	0.852124	0.843789	0.99086	0.879631	0.782891	0.838162	0.982256	0.755331	0.903765	0.640707	0.789936	0.93808	0.8657	0.830774	0.806436	0.888513	0.973683	0.924542	0.987549	0.9686	0.825686	0.869505	0.830528	0.897788	1	0.641703	0.988215	0.957177	0.954064	0.853831	0.844005	0.978814	0.851934	0.926084	0.778055	0.981191	0.984576	0.912926	0.978379	0.790127	0.972381	0.968774
0.842524	0.592676	0.899819	0.492748	0.595345	0.470327	0.822294	0.809855	0.822077	0.770577	0.623677	0.494688	0.88662	0.839905	0.670451	0.899283	0.582204	0.818142	0.841721	0.606953	0.815842	0.857132	0.894227	0.801486	0.591483	0.76746	0.643575	0.653411	0.852622	0.811094	0.839152	0.800491	0.641703	1	0.609155	0.614168	0.659194	0.836154	0.83311	0.566158	0.838108	0.554509	0.305629	0.623973	0.601895	0.487933	0.621391	0.871052	0.568452	0.543499
0.823504	0.97958	0.614456	0.942881	0.951238	0.885574	0.671537	0.859535	0.814228	0.806774	0.991975	0.879618	0.748428	0.803473	0.969957	0.722648	0.884516	0.605645	0.753526	0.926578	0.829349	0.794367	0.771223	0.856645	0.966278	0.893839	0.980518	0.957335	0.790411	0.834018	0.792443	0.865145	0.988215	0.609155	1	0.956691	0.939525	0.820247	0.809463	0.992428	0.818888	0.91464	0.803004	0.9772	0.981843	0.916746	0.978568	0.753959	0.963158	0.976803
0.812309	0.947622	0.636962	0.903986	0.964897	0.913624	0.703748	0.859161	0.793371	0.826035	0.956119	0.87891	0.744899	0.78831	0.960153	0.722988	0.875936	0.60754	0.742438	0.908107	0.81395	0.81665	0.779434	0.867252	0.957814	0.903438	0.959751	0.940012	0.785446	0.819661	0.78009	0.862359	0.957177	0.614168	0.956691	1	0.938972	0.805327	0.789821	0.948221	0.802241	0.916686	0.823754	0.968078	0.948951	0.916819	0.958348	0.749776	0.950238	0.960972
0.874528	0.951471	0.677321	0.877385	0.92148	0.874602	0.719016	0.910465	0.855637	0.880062	0.937196	0.89867	0.808799	0.860005	0.965865	0.761621	0.894567	0.672928	0.824498	0.923377	0.882504	0.851549	0.815671	0.920937	0.946178	0.939216	0.969104	0.951259	0.856332	0.890982	0.861089	0.919745	0.954064	0.659194	0.939525	0.938972	1	0.874564	0.863979	0.933578	0.866425	0.90433	0.74556	0.958629	0.930791	0.871164	0.958354	0.813452	0.93214	0.941796
0.991035	0.815993	0.852088	0.7144	0.789254	0.663764	0.812088	0.978959	0.968592	0.920734	0.833229	0.718478	0.967803	0.991126	0.882513	0.928055	0.798686	0.837739	0.959731	0.825796	0.982073	0.951015	0.955343	0.958356	0.818295	0.945777	0.864589	0.871306	0.989516	0.981455	0.980805	0.971734	0.853831	0.836154	0.820247	0.805327	0.874564	1	0.995387	0.786516	0.98882	0.771628	0.49853	0.839599	0.814457	0.690648	0.846583	0.974469	0.785476	0.775238
0.987599	0.80615	0.850327	0.701769	0.772671	0.646506	0.808228	0.972812	0.971012	0.91533	0.822995	0.707906	0.965949	0.993184	0.869652	0.927869	0.788017	0.837845	0.960645	0.815151	0.981619	0.944371	0.950978	0.950024	0.804254	0.936691	0.852713	0.860038	0.985847	0.979631	0.980366	0.96505	0.844005	0.83311	0.809463	0.789821	0.863979	0.995387	1	0.775647	0.990794	0.758664	0.480304	0.825669	0.804812	0.674735	0.83471	0.974711	0.771835	0.760351
0.788866	0.983562	0.57254	0.946175	0.946248	0.895498	0.636184	0.829785	0.782104	0.780056	0.984399	0.890585	0.708298	0.768603	0.95561	0.682295	0.875548	0.567649	0.718476	0.916239	0.798251	0.758861	0.732407	0.828531	0.962268	0.869198	0.971648	0.946331	0.755067	0.802654	0.758199	0.837004	0.978814	0.566158	0.992428	0.948221	0.933578	0.786516	0.775647	1	0.785181	0.908647	0.828363	0.970285	0.976955	0.916345	0.972818	0.715574	0.961267	0.982401
0.985936	0.815262	0.852153	0.715198	0.789524	0.658128	0.810148	0.973275	0.972203	0.910649	0.831632	0.712596	0.959532	0.992702	0.877753	0.93933	0.793275	0.839651	0.951892	0.819163	0.980196	0.945038	0.956135	0.949141	0.813178	0.937245	0.86041	0.865446	0.977593	0.970831	0.97037	0.964072	0.851934	0.838108	0.818888	0.802241	0.866425	0.98882	0.990794	0.785181	1	0.766332	0.494602	0.836614	0.814703	0.68796	0.841783	0.974658	0.78169	0.770972
0.7731	0.901907	0.579581	0.906914	0.898519	0.900384	0.678962	0.823874	0.780223	0.822629	0.925791	0.837053	0.693096	0.75083	0.931478	0.659851	0.946716	0.552579	0.701773	0.934324	0.785315	0.780558	0.728608	0.84265	0.93925	0.887764	0.924246	0.948618	0.748874	0.804448	0.754817	0.845875	0.926084	0.554509	0.91464	0.916686	0.90433	0.771628	0.758664	0.908647	0.766332	1	0.806256	0.938072	0.933825	0.939925	0.933545	0.701123	0.944204	0.92381
0.498978	0.806294	0.324525	0.811607	0.840298	0.88985	0.44858	0.564635	0.498232	0.573694	0.787871	0.818033	0.421939	0.472831	0.759024	0.403398	0.74406	0.294841	0.426222	0.731305	0.510353	0.522455	0.468266	0.592332	0.820458	0.647524	0.769686	0.747222	0.472481	0.521779	0.464823	0.578089	0.778055	0.305629	0.803004	0.823754	0.74556	0.49853	0.480304	0.828363	0.494602	0.806256	1	0.800305	0.803455	0.841706	0.77655	0.427098	0.832935	0.848979
0.842812	0.971819	0.64009	0.932127	0.965827	0.900804	0.700166	0.887183	0.831837	0.845901	0.978065	0.887514	0.76402	0.820521	0.98674	0.742842	0.914057	0.623851	0.769789	0.941572	0.848346	0.827791	0.797707	0.891025	0.979819	0.926363	0.989025	0.972571	0.813446	0.855999	0.813119	0.897912	0.981191	0.623973	0.9772	0.968078	0.958629	0.839599	0.825669	0.970285	0.836614	0.938072	0.800305	1	0.969475	0.919401	0.984572	0.774071	0.967013	0.981339
0.817405	0.97228	0.60702	0.935258	0.945754	0.884599	0.6751	0.853245	0.819724	0.798482	0.986992	0.870551	0.738284	0.798136	0.964463	0.714725	0.893964	0.598207	0.745692	0.9243	0.824683	0.787978	0.76557	0.846867	0.972424	0.88908	0.970999	0.955225	0.781635	0.826027	0.783182	0.856953	0.984576	0.601895	0.981843	0.948951	0.930791	0.814457	0.804812	0.976955	0.814703	0.933825	0.803455	0.969475	1	0.929674	0.969373	0.746319	0.974761	0.967763
0.694662	0.895442	0.499749	0.929053	0.900096	0.90619	0.60848	0.748737	0.689349	0.723962	0.922431	0.825189	0.614762	0.671162	0.901082	0.588223	0.898722	0.483868	0.620553	0.909133	0.705058	0.697571	0.652826	0.761028	0.918837	0.814802	0.904927	0.903963	0.66277	0.714397	0.663728	0.762677	0.912926	0.487933	0.916746	0.916819	0.871164	0.690648	0.674735	0.916345	0.68796	0.939925	0.841706	0.919401	0.929674	1	0.909451	0.61592	0.950932	0.922763
0.848131	0.97188	0.633567	0.937157	0.941397	0.878992	0.685779	0.887338	0.835242	0.843855	0.980754	0.884129	0.769573	0.827981	0.979656	0.738971	0.904003	0.627116	0.778945	0.946278	0.857101	0.818806	0.789377	0.888397	0.967351	0.921318	0.988216	0.977572	0.819574	0.863941	0.823313	0.897371	0.978379	0.621391	0.978568	0.958348	0.958354	0.846583	0.83471	0.972818	0.841783	0.933545	0.77655	0.984572	0.969373	0.909451	1	0.778389	0.953867	0.975614
0.972201	0.747737	0.892846	0.639002	0.732894	0.593829	0.827224	0.953481	0.951355	0.900212	0.767478	0.64783	0.968046	0.975599	0.820541	0.956709	0.732017	0.864566	0.949512	0.759565	0.953904	0.946141	0.96478	0.934033	0.743837	0.905448	0.7985	0.807699	0.978658	0.951675	0.966435	0.94224	0.790127	0.871052	0.753959	0.749776	0.813452	0.974469	0.974711	0.715574	0.974658	0.701123	0.427098	0.774071	0.746319	0.61592	0.778389	1	0.713911	0.699325
0.788327	0.955675	0.582878	0.926815	0.947395	0.908546	0.670661	0.836704	0.7854	0.798625	0.966333	0.875494	0.707838	0.765486	0.958356	0.679433	0.914135	0.562769	0.714169	0.929373	0.798293	0.777704	0.742634	0.840465	0.970925	0.889611	0.962369	0.944923	0.757467	0.807713	0.759375	0.846429	0.972381	0.568452	0.963158	0.950238	0.93214	0.785476	0.771835	0.961267	0.78169	0.944204	0.832935	0.967013	0.974761	0.950932	0.953867	0.713911	1	0.964858
0.776143	0.979915	0.551968	0.944786	0.967107	0.916225	0.625683	0.825807	0.766729	0.780873	0.971193	0.910834	0.691892	0.753107	0.961975	0.662772	0.885814	0.542929	0.698295	0.918847	0.784701	0.752645	0.719996	0.828497	0.977304	0.873616	0.974146	0.950271	0.745353	0.793338	0.743196	0.835543	0.968774	0.543499	0.976803	0.960972	0.941796	0.775238	0.760351	0.982401	0.770972	0.92381	0.848979	0.981339	0.967763	0.922763	0.975614	0.699325	0.964858	1
0.965096	0.8831	0.813209	0.805025	0.864918	0.772686	0.820344	0.982602	0.950526	0.94514	0.903131	0.792589	0.910644	0.949004	0.948863	0.88377	0.887219	0.786181	0.912786	0.903785	0.959809	0.950436	0.930862	0.978884	0.896999	0.985031	0.928358	0.942836	0.949647	0.970359	0.956827	0.989718	0.921788	0.781094	0.890232	0.885758	0.930153	0.959741	0.951872	0.864102	0.954103	0.87185	0.614894	0.920737	0.884965	0.799911	0.914649	0.924911	0.877379	0.862914
0.770982	0.907994	0.575759	0.872778	0.866599	0.884552	0.637879	0.812724	0.763379	0.801851	0.900605	0.848909	0.696217	0.751401	0.90627	0.655864	0.884178	0.568439	0.716411	0.905216	0.782646	0.756026	0.711577	0.830927	0.900829	0.859379	0.91628	0.906095	0.74868	0.797852	0.760656	0.831089	0.915864	0.554644	0.91066	0.883483	0.91719	0.768935	0.758463	0.912939	0.761211	0.89812	0.762008	0.911886	0.899353	0.867359	0.912488	0.702886	0.909427	0.905259
0.670582	0.914663	0.44597	0.887009	0.918882	0.885979	0.528072	0.72689	0.659028	0.68241	0.890984	0.891995	0.585491	0.647842	0.885569	0.555892	0.807723	0.437462	0.592419	0.835474	0.681246	0.650628	0.614807	0.729847	0.915862	0.783041	0.89565	0.867475	0.640303	0.687655	0.633351	0.733777	0.886956	0.438761	0.901098	0.902688	0.87119	0.671617	0.655308	0.912992	0.667352	0.855137	0.871562	0.908696	0.89295	0.867523	0.899776	0.592347	0.899789	0.943095
0.809973	0.9357	0.611581	0.878401	0.945779	0.875351	0.680997	0.857014	0.810427	0.821514	0.913862	0.883764	0.739799	0.791492	0.9394	0.71484	0.876409	0.574703	0.737992	0.884751	0.817323	0.79728	0.771869	0.854255	0.951294	0.893394	0.936803	0.922973	0.791072	0.826121	0.78203	0.859705	0.926853	0.586718	0.919456	0.924175	0.930572	0.815165	0.805165	0.917716	0.812742	0.889728	0.804119	0.943399	0.915015	0.846256	0.930976	0.756721	0.919953	0.942669
0.774127	0.957225	0.549075	0.913869	0.964703	0.913583	0.620818	0.824654	0.760166	0.77443	0.935309	0.90396	0.692829	0.752865	0.948166	0.662341	0.864828	0.535108	0.695973	0.888694	0.783435	0.751794	0.72063	0.823904	0.966648	0.869068	0.955216	0.923936	0.746145	0.787986	0.738366	0.829158	0.944494	0.540328	0.948186	0.94363	0.934953	0.776415	0.760626	0.952398	0.771792	0.895148	0.837878	0.962322	0.936421	0.884314	0.947723	0.699099	0.943272	0.975763
0.860958	0.975617	0.656068	0.92341	0.940826	0.885524	0.705569	0.895443	0.85456	0.849704	0.977719	0.886848	0.785191	0.841858	0.981639	0.754567	0.905399	0.645474	0.796868	0.939542	0.870348	0.832592	0.805825	0.894026	0.97221	0.927413	0.985371	0.971893	0.830323	0.875302	0.837586	0.902687	0.988343	0.642584	0.981959	0.948422	0.964866	0.857756	0.848552	0.975307	0.855433	0.923517	0.770573	0.979654	0.972386	0.898531	0.97962	0.792546	0.957347	0.966576
0.756268	0.96992	0.538746	0.957242	0.962536	0.92684	0.617663	0.805353	0.74521	0.760441	0.968847	0.893179	0.673358	0.730871	0.955616	0.644876	0.884905	0.527874	0.67839	0.916106	0.762358	0.738463	0.704059	0.810154	0.973055	0.857898	0.963457	0.944721	0.724326	0.771727	0.721449	0.815432	0.964801	0.531237	0.977492	0.958579	0.927834	0.754057	0.737935	0.980706	0.749068	0.927352	0.861431	0.973697	0.967111	0.940293	0.966406	0.677467	0.966879	0.990021
0.725786	0.941401	0.499462	0.945114	0.938117	0.912935	0.584132	0.78061	0.714333	0.745887	0.930533	0.897378	0.638132	0.703299	0.930768	0.609449	0.878658	0.492402	0.647631	0.903214	0.739114	0.708697	0.66916	0.789912	0.951981	0.840563	0.937102	0.932314	0.695037	0.747681	0.693229	0.795229	0.922834	0.490301	0.934407	0.933091	0.910414	0.72637	0.710473	0.942105	0.722738	0.922136	0.856249	0.954311	0.927403	0.918708	0.953498	0.64504	0.934176	0.970436
0.303843	0.615643	0.143888	0.685756	0.623524	0.697117	0.24197	0.356366	0.304653	0.338425	0.597104	0.679776	0.236305	0.282971	0.553554	0.216817	0.556849	0.13693	0.241991	0.557502	0.3135	0.307518	0.268155	0.373215	0.621158	0.429164	0.566635	0.553402	0.279343	0.324429	0.273552	0.371018	0.576202	0.141925	0.608625	0.603556	0.536288	0.303988	0.289694	0.640266	0.301462	0.62176	0.803739	0.596626	0.619473	0.702991	0.581684	0.237178	0.647991	0.656481
0.74147	0.954217	0.509678	0.954333	0.943214	0.91346	0.587031	0.79168	0.730556	0.74647	0.937786	0.889944	0.65462	0.719276	0.941411	0.623918	0.87763	0.506409	0.661817	0.905501	0.750204	0.715162	0.681368	0.79694	0.959172	0.842091	0.948416	0.935749	0.710398	0.75929	0.70602	0.804067	0.932552	0.504661	0.94635	0.931014	0.919413	0.742592	0.726736	0.953905	0.73864	0.915517	0.849681	0.959071	0.936956	0.91304	0.956813	0.661438	0.935815	0.977255
0.82749	0.957974	0.613925	0.926392	0.931955	0.881234	0.68595	0.862519	0.829258	0.814675	0.978264	0.868383	0.748955	0.806975	0.966282	0.71607	0.91507	0.603438	0.756598	0.940518	0.835933	0.797771	0.771687	0.859374	0.974301	0.902119	0.968736	0.963573	0.794239	0.842969	0.79832	0.870496	0.979856	0.607716	0.969067	0.939965	0.932543	0.825765	0.815243	0.961126	0.821324	0.952319	0.786531	0.966022	0.986965	0.931266	0.966901	0.755369	0.973435	0.957296
0.801214	0.948264	0.591533	0.909799	0.926714	0.874881	0.663824	0.843362	0.793853	0.801175	0.965506	0.866661	0.723492	0.780908	0.95232	0.689302	0.902665	0.579377	0.729491	0.92452	0.811559	0.780581	0.748394	0.8464	0.949043	0.885691	0.96168	0.941552	0.771924	0.820384	0.774433	0.854116	0.968426	0.581061	0.961725	0.93324	0.928952	0.79915	0.78682	0.958162	0.795383	0.923008	0.802522	0.956211	0.962034	0.932848	0.947383	0.728024	0.970084	0.950128
0.884279	0.960707	0.674455	0.90521	0.935204	0.874197	0.722685	0.918022	0.868294	0.879271	0.964847	0.888685	0.811596	0.866866	0.98838	0.772159	0.917994	0.667327	0.819287	0.951251	0.891522	0.857215	0.82449	0.92195	0.96776	0.949928	0.985986	0.979535	0.857876	0.900785	0.863467	0.928754	0.974266	0.658535	0.961413	0.952351	0.974917	0.881548	0.870928	0.950099	0.876548	0.932351	0.747211	0.979333	0.955513	0.893657	0.982553	0.813924	0.949984	0.957706
0.645841	0.913754	0.446039	0.87484	0.895033	0.922415	0.531625	0.702633	0.639515	0.674232	0.881548	0.89576	0.565601	0.621322	0.860525	0.538636	0.80343	0.428469	0.573459	0.822415	0.654695	0.641405	0.599449	0.71458	0.89312	0.765142	0.874964	0.85024	0.619427	0.667289	0.617231	0.71476	0.88052	0.43129	0.894989	0.885053	0.858285	0.644244	0.629073	0.916899	0.639184	0.855287	0.881493	0.889471	0.890845	0.87273	0.876616	0.571833	0.905812	0.926342
0.983048	0.820795	0.834564	0.720332	0.782549	0.668401	0.806807	0.972871	0.967558	0.923468	0.838817	0.728566	0.960553	0.984425	0.883533	0.908009	0.810489	0.821101	0.956019	0.835547	0.982186	0.944004	0.941191	0.958136	0.821345	0.947046	0.868591	0.877197	0.980122	0.987264	0.983953	0.972265	0.858887	0.821409	0.8246	0.803865	0.879774	0.989416	0.990245	0.792548	0.980848	0.781003	0.500876	0.841034	0.819406	0.696454	0.851037	0.959007	0.79019	0.77872
0.841415	0.95896	0.630418	0.945065	0.930934	0.874545	0.682212	0.877743	0.832367	0.82832	0.967155	0.856176	0.764031	0.823362	0.968854	0.739588	0.897804	0.625034	0.772164	0.933065	0.849408	0.811608	0.787534	0.876235	0.955898	0.908807	0.973197	0.9662	0.80988	0.853278	0.813067	0.886596	0.96722	0.621325	0.972018	0.938999	0.940664	0.838798	0.82854	0.963772	0.839415	0.923823	0.765142	0.971845	0.956794	0.899036	0.977998	0.772992	0.940605	0.958232
0.89581	0.95376	0.707072	0.909316	0.94092	0.865467	0.75136	0.929958	0.880045	0.886202	0.971135	0.860967	0.827722	0.874064	0.991562	0.799663	0.918786	0.687071	0.828065	0.950379	0.894909	0.879443	0.852749	0.933268	0.962875	0.956869	0.98396	0.98447	0.871927	0.905777	0.872981	0.940285	0.974721	0.691245	0.964499	0.956412	0.961548	0.890997	0.878172	0.947481	0.885716	0.934854	0.740753	0.983769	0.956367	0.898738	0.97983	0.835291	0.946998	0.952698
0.819683	0.983384	0.610023	0.935977	0.954473	0.897678	0.667999	0.858363	0.812654	0.809455	0.984271	0.895347	0.743249	0.800573	0.968786	0.716961	0.883253	0.600529	0.752572	0.922938	0.830771	0.79201	0.766179	0.855175	0.973395	0.896691	0.9788	0.955498	0.786081	0.832209	0.790368	0.862916	0.986057	0.601737	0.991687	0.958026	0.947059	0.816906	0.807055	0.990645	0.816359	0.914219	0.810674	0.977952	0.978395	0.910404	0.97732	0.74913	0.962444	0.980954
0.916812	0.944863	0.73756	0.889851	0.93078	0.835764	0.773739	0.943098	0.910082	0.88814	0.968279	0.83519	0.851508	0.900032	0.984406	0.834479	0.904846	0.717384	0.853759	0.93424	0.917549	0.894719	0.879508	0.932508	0.955068	0.957918	0.972441	0.970611	0.887413	0.91911	0.890078	0.943413	0.976058	0.72098	0.957775	0.938953	0.945705	0.911547	0.903403	0.936416	0.91247	0.913624	0.707287	0.96867	0.956984	0.87823	0.962043	0.861908	0.939442	0.929348
0.982628	0.799549	0.843684	0.695126	0.768713	0.652147	0.805339	0.969007	0.956549	0.917308	0.815346	0.716457	0.958314	0.986136	0.867114	0.918432	0.787643	0.838603	0.952675	0.81635	0.97139	0.940852	0.94245	0.952144	0.798856	0.935629	0.848485	0.856594	0.976968	0.974396	0.978308	0.964999	0.837399	0.829282	0.802019	0.793493	0.866047	0.983303	0.983111	0.768471	0.979693	0.758972	0.482334	0.822116	0.796659	0.678318	0.830443	0.965386	0.769596	0.757112
0.949815	0.839791	0.828837	0.759086	0.829729	0.763069	0.837766	0.96627	0.935683	0.963706	0.864263	0.762387	0.909629	0.935421	0.913392	0.875994	0.876056	0.783415	0.914027	0.875963	0.952567	0.960378	0.929381	0.9722	0.860533	0.981335	0.891977	0.909887	0.940055	0.966201	0.954023	0.97738	0.885572	0.791052	0.850157	0.860679	0.904279	0.946313	0.938243	0.821988	0.93778	0.858691	0.598264	0.885929	0.84323	0.771875	0.879022	0.912865	0.844697	0.822395
0.972046	0.849204	0.835948	0.76095	0.82576	0.736416	0.828517	0.983004	0.952811	0.957877	0.870055	0.769741	0.93022	0.959051	0.919413	0.893713	0.862535	0.806065	0.932042	0.881067	0.96851	0.960968	0.939165	0.986928	0.857839	0.981353	0.901778	0.917564	0.964761	0.983816	0.976405	0.995815	0.891221	0.803677	0.856963	0.856664	0.91511	0.967632	0.96161	0.828051	0.959546	0.841856	0.567536	0.888381	0.847951	0.756612	0.889827	0.94048	0.838964	0.8247
0.95254	0.806401	0.831798	0.707228	0.76971	0.699087	0.818533	0.959287	0.935001	0.966004	0.822373	0.745008	0.91667	0.945401	0.87422	0.867043	0.84511	0.80272	0.926341	0.851021	0.954597	0.945279	0.91304	0.977173	0.808283	0.952356	0.860767	0.877046	0.954737	0.971808	0.968939	0.973124	0.846411	0.786594	0.808193	0.807027	0.889622	0.952537	0.949545	0.780352	0.940391	0.807576	0.5273	0.840389	0.800228	0.705957	0.847384	0.925913	0.791486	0.775149
0.921347	0.889405	0.76187	0.821329	0.867958	0.765521	0.796237	0.932685	0.934514	0.877147	0.914238	0.778182	0.874811	0.913622	0.935481	0.852758	0.866143	0.740212	0.870953	0.887081	0.922988	0.892887	0.889814	0.920639	0.898647	0.934442	0.920102	0.927208	0.89901	0.92542	0.901332	0.93418	0.926479	0.756919	0.899687	0.873804	0.902193	0.920892	0.917567	0.873429	0.924178	0.873289	0.624682	0.908036	0.915831	0.811987	0.906414	0.881058	0.88275	0.861347
0.854317	0.977657	0.648091	0.93359	0.943239	0.869248	0.698079	0.886358	0.847395	0.83408	0.994671	0.874015	0.780829	0.836597	0.978181	0.754303	0.895239	0.639546	0.788406	0.937453	0.862865	0.822488	0.801048	0.882487	0.965602	0.915055	0.987069	0.968321	0.822042	0.864666	0.826604	0.892199	0.993115	0.641742	0.993227	0.954162	0.948387	0.850981	0.842382	0.983158	0.851132	0.918507	0.769468	0.979623	0.983396	0.90918	0.98397	0.787686	0.959718	0.969634
0.816114	0.982978	0.60597	0.9416	0.954207	0.888262	0.665756	0.85551	0.808673	0.806115	0.990991	0.888097	0.739846	0.796533	0.969002	0.71396	0.885671	0.595783	0.746438	0.925362	0.825705	0.789947	0.764572	0.854814	0.967674	0.892873	0.982411	0.956875	0.784038	0.829887	0.786844	0.862833	0.986324	0.599555	0.995474	0.958365	0.942559	0.81316	0.802548	0.993865	0.813033	0.915589	0.81071	0.980737	0.980893	0.916544	0.98091	0.745299	0.964126	0.982683
0.653287	0.888232	0.441541	0.853262	0.85352	0.80469	0.498373	0.695298	0.643712	0.642484	0.878313	0.80311	0.574073	0.634273	0.836551	0.551037	0.74479	0.442861	0.582028	0.789228	0.662294	0.621509	0.597108	0.693322	0.853939	0.735786	0.864498	0.819572	0.620239	0.664708	0.618639	0.700735	0.868275	0.438572	0.895927	0.847545	0.822405	0.651666	0.640349	0.913215	0.651862	0.78895	0.808147	0.861876	0.872134	0.814337	0.865117	0.580587	0.855663	0.891451
0.812333	0.991105	0.596363	0.939349	0.956621	0.896431	0.653529	0.851194	0.801933	0.798115	0.982222	0.902142	0.733851	0.79279	0.965674	0.707132	0.877147	0.590549	0.740894	0.918687	0.81866	0.780605	0.756589	0.849153	0.968356	0.885716	0.981347	0.951868	0.780441	0.823537	0.78072	0.857194	0.980493	0.590497	0.990691	0.954859	0.948832	0.809853	0.798911	0.993114	0.808867	0.906505	0.815628	0.978129	0.976502	0.906759	0.978153	0.741129	0.959197	0.986701
0.78168	0.981683	0.564784	0.937316	0.955241	0.906309	0.631286	0.821719	0.777199	0.767639	0.976121	0.897102	0.701053	0.761203	0.951792	0.67592	0.867483	0.557624	0.708895	0.90454	0.789835	0.752398	0.726782	0.816731	0.973801	0.864209	0.962469	0.937454	0.744963	0.790737	0.745282	0.824648	0.973378	0.560207	0.98444	0.949659	0.928588	0.77884	0.768005	0.989814	0.77869	0.908114	0.842572	0.96531	0.978726	0.914579	0.962083	0.707044	0.962116	0.980551
0.81358	0.978742	0.601431	0.937498	0.95099	0.889689	0.666781	0.849672	0.812312	0.794605	0.988133	0.879481	0.735161	0.794285	0.964103	0.710471	0.887229	0.592741	0.742317	0.919905	0.820751	0.783359	0.760933	0.843634	0.972152	0.885147	0.973508	0.951656	0.778043	0.822165	0.779363	0.853326	0.988201	0.596687	0.989381	0.950042	0.934476	0.810759	0.801112	0.986303	0.811068	0.922808	0.812702	0.971149	0.99443	0.924021	0.968318	0.742425	0.973771	0.972948
0.78632	0.983381	0.565464	0.939634	0.955833	0.899919	0.627338	0.829106	0.776075	0.779085	0.973942	0.907197	0.704342	0.766257	0.95441	0.678106	0.866918	0.560806	0.713243	0.908401	0.795847	0.75611	0.728588	0.828276	0.964501	0.869306	0.970642	0.942525	0.753189	0.79927	0.753501	0.835471	0.968475	0.55974	0.982746	0.952549	0.938771	0.784154	0.772588	0.988498	0.783543	0.903349	0.833287	0.972143	0.967733	0.905981	0.975033	0.71116	0.9518	0.988416
0.798811	0.989627	0.579397	0.932643	0.956244	0.896651	0.637105	0.838373	0.789083	0.784512	0.975029	0.910344	0.719648	0.780463	0.957049	0.693095	0.864072	0.575485	0.727735	0.90571	0.808303	0.765498	0.74135	0.835496	0.965107	0.874346	0.973322	0.942244	0.765728	0.809428	0.765443	0.843101	0.972814	0.574439	0.984417	0.950837	0.942766	0.797294	0.786481	0.989538	0.797239	0.896591	0.826212	0.970814	0.970794	0.898368	0.971484	0.726382	0.952682	0.985099
0.935658	0.727736	0.908013	0.625027	0.73184	0.586051	0.832894	0.913103	0.914138	0.857879	0.753261	0.619439	0.943927	0.935327	0.80044	0.982584	0.698174	0.871311	0.915921	0.72974	0.911332	0.928899	0.962898	0.894919	0.725395	0.872427	0.774891	0.779502	0.930799	0.905655	0.917055	0.901128	0.771218	0.898882	0.741103	0.743604	0.775376	0.929945	0.927883	0.700243	0.936933	0.677536	0.425107	0.758325	0.732406	0.609599	0.7553	0.953409	0.698639	0.68165
0.931603	0.752099	0.847889	0.650185	0.737389	0.608028	0.795675	0.915998	0.920861	0.87249	0.77272	0.651115	0.920194	0.935405	0.814695	0.927873	0.739061	0.834677	0.927571	0.757382	0.927731	0.912474	0.930503	0.903345	0.750039	0.882938	0.799124	0.801103	0.929891	0.917637	0.923296	0.913606	0.790051	0.865139	0.75821	0.741821	0.801983	0.936529	0.934681	0.724336	0.939784	0.709425	0.449177	0.780718	0.752254	0.626466	0.778492	0.934707	0.719911	0.708952
0.852502	0.98602	0.634471	0.932257	0.957359	0.883214	0.686168	0.887589	0.843027	0.831754	0.98365	0.892606	0.774187	0.834056	0.983074	0.746196	0.894182	0.629436	0.780202	0.933303	0.857778	0.816392	0.794648	0.881699	0.977693	0.915737	0.992187	0.966474	0.82053	0.859778	0.819114	0.891096	0.988726	0.627651	0.986209	0.958903	0.961918	0.851297	0.840146	0.980621	0.849103	0.91733	0.782834	0.986056	0.979449	0.902259	0.985358	0.783645	0.961453	0.980056
0.93596	0.697544	0.900746	0.5867	0.683067	0.55358	0.807125	0.904179	0.900484	0.853553	0.718827	0.604621	0.9559	0.942479	0.771738	0.947857	0.67179	0.907518	0.934037	0.707377	0.909627	0.91611	0.936293	0.889889	0.68859	0.856416	0.747371	0.754288	0.936405	0.909863	0.924296	0.892783	0.740964	0.883604	0.70734	0.709122	0.768047	0.931361	0.930919	0.665912	0.931646	0.645477	0.379793	0.721864	0.697098	0.574079	0.725511	0.949262	0.662875	0.644782
0.979166	0.818474	0.858323	0.722893	0.794899	0.687008	0.836073	0.982033	0.96636	0.946559	0.841539	0.724582	0.948626	0.97069	0.890682	0.916324	0.824512	0.817942	0.943914	0.841561	0.975083	0.965135	0.957124	0.96981	0.827462	0.965586	0.870412	0.884927	0.974318	0.987099	0.982691	0.983361	0.86409	0.824367	0.827308	0.81923	0.877124	0.977553	0.975352	0.79469	0.971463	0.798137	0.520248	0.853802	0.81914	0.708099	0.855205	0.957573	0.80301	0.785755
0.974593	0.830826	0.826666	0.73628	0.793399	0.697078	0.810756	0.972735	0.960569	0.940731	0.851105	0.747368	0.944783	0.96968	0.896482	0.891184	0.839864	0.806156	0.946463	0.860444	0.979255	0.947122	0.933121	0.969134	0.836003	0.96222	0.882347	0.895481	0.970093	0.99324	0.982916	0.981109	0.872411	0.807085	0.837152	0.819165	0.894316	0.977795	0.97563	0.807176	0.96802	0.809483	0.527097	0.858377	0.829782	0.720321	0.867695	0.942289	0.810931	0.796697
0.975971	0.880459	0.81563	0.801585	0.85887	0.750429	0.812577	0.982651	0.960379	0.931895	0.901312	0.78094	0.931781	0.965778	0.942399	0.8976	0.869536	0.792966	0.92706	0.89062	0.972737	0.947978	0.939066	0.97406	0.889328	0.975631	0.926412	0.933354	0.960266	0.980269	0.963743	0.98679	0.917236	0.798269	0.890063	0.874961	0.922098	0.973907	0.968579	0.860436	0.971062	0.852298	0.592434	0.91065	0.882455	0.781242	0.911287	0.936514	0.862006	0.853936
0.887911	0.967906	0.691957	0.908848	0.945138	0.86839	0.732421	0.91885	0.868909	0.871903	0.977689	0.878618	0.819744	0.867044	0.987348	0.787958	0.900888	0.679467	0.822201	0.942726	0.887789	0.862877	0.83706	0.921655	0.962673	0.944951	0.992439	0.973201	0.864496	0.897266	0.86567	0.927685	0.984569	0.679908	0.976893	0.959281	0.968084	0.884025	0.87177	0.962316	0.8773	0.918302	0.749061	0.982498	0.964821	0.894124	0.983418	0.826046	0.952245	0.960819
0.834083	0.988636	0.616176	0.93351	0.960254	0.885903	0.669182	0.867801	0.822295	0.809892	0.983818	0.895502	0.757532	0.815347	0.97318	0.729287	0.881197	0.611288	0.760916	0.922404	0.836996	0.797814	0.777059	0.863022	0.972682	0.897323	0.985532	0.955838	0.801463	0.840715	0.798385	0.871358	0.986006	0.612699	0.991175	0.956753	0.952466	0.832081	0.821075	0.987831	0.830659	0.906279	0.798717	0.979959	0.979095	0.902916	0.977537	0.76399	0.95994	0.981209
0.836812	0.984236	0.614714	0.937578	0.955098	0.878225	0.669131	0.872723	0.8262	0.818486	0.986857	0.890933	0.75827	0.81815	0.976193	0.728931	0.890622	0.610765	0.763286	0.932503	0.842432	0.800329	0.777843	0.869782	0.972326	0.903671	0.990495	0.964077	0.80678	0.847217	0.804177	0.879562	0.98397	0.609925	0.987798	0.957956	0.952704	0.837046	0.825293	0.983359	0.833834	0.917354	0.790323	0.984852	0.978565	0.907219	0.988169	0.767174	0.958479	0.983573
0.764858	0.969741	0.548175	0.922442	0.966931	0.924168	0.620216	0.811118	0.748227	0.76918	0.950567	0.918268	0.692465	0.741439	0.946487	0.653304	0.863082	0.535077	0.6927	0.895365	0.770999	0.746921	0.712489	0.819766	0.964826	0.861961	0.958408	0.927808	0.738834	0.783391	0.73317	0.821016	0.952565	0.542297	0.964182	0.956507	0.937519	0.764891	0.748671	0.968198	0.757064	0.901807	0.860384	0.963469	0.948266	0.904973	0.954564	0.690124	0.950185	0.983821
0.773311	0.941169	0.581175	0.920102	0.939069	0.911216	0.656756	0.822795	0.754328	0.811396	0.943801	0.890066	0.699889	0.750206	0.942381	0.665497	0.887148	0.56295	0.707442	0.911404	0.781713	0.773166	0.725032	0.849681	0.945216	0.87472	0.948707	0.938969	0.74865	0.789382	0.748715	0.837326	0.935497	0.563566	0.942233	0.962303	0.938388	0.770108	0.754183	0.942639	0.763945	0.928218	0.837117	0.958833	0.93439	0.921096	0.960609	0.701154	0.934999	0.962088
0.804823	0.929623	0.609497	0.871074	0.904578	0.853739	0.645834	0.838341	0.795288	0.784819	0.916565	0.843079	0.736778	0.788908	0.917751	0.715444	0.820111	0.598666	0.743415	0.859002	0.811439	0.774332	0.757702	0.832347	0.9114	0.862492	0.929568	0.896344	0.77713	0.812087	0.778614	0.840568	0.928624	0.601672	0.934919	0.897155	0.910022	0.802882	0.794367	0.933507	0.804258	0.841833	0.749588	0.925064	0.911046	0.822626	0.921341	0.746784	0.891322	0.918952
0.763554	0.971309	0.537474	0.945159	0.929082	0.883096	0.602721	0.806233	0.758421	0.759148	0.968367	0.887581	0.680462	0.743985	0.937555	0.650166	0.861122	0.537325	0.693289	0.904406	0.77681	0.728539	0.700082	0.80488	0.949104	0.848873	0.957591	0.9335	0.730416	0.779838	0.732984	0.814178	0.960185	0.531769	0.975855	0.934362	0.922152	0.764024	0.752928	0.986905	0.761119	0.90058	0.827726	0.954798	0.962562	0.905369	0.967015	0.689352	0.944697	0.975885
0.868539	0.977239	0.663051	0.927977	0.947347	0.868753	0.709803	0.9015	0.86099	0.849251	0.991013	0.87605	0.795084	0.849718	0.984982	0.768836	0.89892	0.652703	0.800947	0.939794	0.87542	0.837669	0.816475	0.896804	0.970615	0.928369	0.991383	0.973457	0.83758	0.877798	0.84058	0.906638	0.992416	0.654126	0.988186	0.957611	0.956186	0.865576	0.855706	0.977423	0.864146	0.921288	0.762274	0.985563	0.980335	0.902585	0.988129	0.803319	0.958334	0.970857
0.823024	0.981501	0.602982	0.924838	0.967239	0.901995	0.666449	0.86763	0.813103	0.821268	0.973471	0.908119	0.740037	0.801658	0.976632	0.712084	0.893522	0.593547	0.74882	0.924962	0.831285	0.796922	0.766984	0.866753	0.98269	0.907491	0.985096	0.958482	0.792583	0.837159	0.792279	0.874679	0.980446	0.590474	0.976252	0.963223	0.958002	0.822059	0.808409	0.976281	0.817403	0.921027	0.816079	0.987022	0.970099	0.905481	0.977719	0.749708	0.968623	0.990029
0.907234	0.962945	0.701592	0.895112	0.935215	0.843962	0.732778	0.930159	0.898209	0.872828	0.96595	0.86731	0.83687	0.893991	0.982725	0.811488	0.89296	0.696288	0.844006	0.929096	0.91391	0.866141	0.851294	0.92217	0.96096	0.9455	0.981575	0.966983	0.876614	0.910694	0.878258	0.932886	0.976599	0.694695	0.964468	0.93761	0.961531	0.905186	0.898414	0.950288	0.907762	0.899758	0.716787	0.971981	0.959227	0.86239	0.971721	0.847483	0.933375	0.945019
0.784727	0.974309	0.573813	0.932047	0.967233	0.920215	0.648135	0.83328	0.776112	0.792382	0.971747	0.898599	0.706359	0.761697	0.962341	0.677227	0.882539	0.555549	0.710954	0.911486	0.795822	0.770179	0.736613	0.83512	0.976095	0.885203	0.969816	0.943963	0.7538	0.803004	0.753108	0.839815	0.97556	0.563151	0.9794	0.965163	0.939332	0.783097	0.768357	0.980949	0.778703	0.920727	0.848902	0.975744	0.968614	0.920621	0.966015	0.709119	0.97374	0.986499
[truncated: 50 more columns]

## Sheet: slant=0,Magnitude
1	0.624767	0.74857	0.679668	-0.13293	-0.125479	0.675482	0.552447	0.87417	0.433897	0.678389	-0.225338	0.740642	0.691094	0.255755	0.663866	0.794604	0.573909	0.605149	0.753643	0.93502	0.955328	0.955557	0.392217	-0.0469614	0.402033	0.639341	0.917189	0.733844	0.878805	0.761034	0.758695	0.927974	0.758011	0.726542	-0.018204	0.0616818	0.717117	0.751941	0.650052	0.704465	0.838411	-0.197534	0.165242	0.660521	0.824779	0.624587	0.941779	0.879642	-0.0954042
0.624767	1	0.968696	0.986785	-0.0411941	-0.056987	0.98544	0.0755945	0.841542	0.0305708	0.993659	-0.0447759	0.16665	0.988119	0.0299009	0.994861	0.224257	0.984768	0.995592	0.182754	0.64666	0.558926	0.652298	0.0266855	-0.0396717	0.0255755	0.215018	0.468944	0.16449	0.740531	0.968778	0.18753	0.75981	0.943506	0.981993	-0.0451484	0.0067371	0.148758	0.97356	0.985951	0.979337	0.267992	-0.0513551	0.00893281	0.994019	0.251284	0.210805	0.533814	0.479801	-0.0321523
0.74857	0.968696	1	0.991032	-0.10237	-0.115257	0.983509	0.143618	0.925375	0.0755674	0.988633	-0.11539	0.284394	0.991305	0.0344897	0.98522	0.354223	0.944181	0.96913	0.300087	0.79242	0.716576	0.791307	0.0621701	-0.0887719	0.0604298	0.306757	0.638065	0.278806	0.83358	0.998712	0.307975	0.869532	0.970374	0.975163	-0.0916417	-0.021056	0.259589	0.998465	0.984724	0.99603	0.414284	-0.117203	-0.00497735	0.984401	0.393867	0.295629	0.69493	0.622692	-0.0883841
0.679668	0.986785	0.991032	1	-0.0751721	-0.0878145	0.987873	0.113983	0.876197	0.056181	0.996322	-0.0844086	0.232674	0.997628	0.0336346	0.996777	0.29716	0.974255	0.990038	0.248898	0.714499	0.635996	0.715498	0.0472634	-0.0658153	0.0450509	0.26556	0.557887	0.228446	0.800455	0.988214	0.254812	0.806325	0.954044	0.974007	-0.0703381	-0.00866307	0.211121	0.989841	0.998177	0.997277	0.34865	-0.0871814	0.00302326	0.995692	0.330183	0.258583	0.612274	0.555797	-0.0621147
-0.13293	-0.0411941	-0.10237	-0.0751721	1	0.927777	-0.0855519	0.183971	-0.124303	0.223901	-0.0789716	0.928256	-0.103314	-0.0911267	0.801419	-0.0842979	-0.123809	-0.0701982	-0.0739078	-0.015265	-0.147605	-0.164785	-0.153417	0.349568	0.950643	0.385548	0.495226	-0.124198	-0.0861759	-0.138925	-0.102606	-0.0490421	-0.0848756	-0.0999066	-0.0795261	0.934229	0.92098	-0.0690492	-0.100303	-0.0691432	-0.0939737	-0.138663	0.950765	0.874826	-0.0679914	-0.119158	0.495485	-0.163276	0.189652	0.96057
-0.125479	-0.056987	-0.115257	-0.0878145	0.927777	1	-0.101195	0.173445	-0.137122	0.206194	-0.0929598	0.892364	-0.0834973	-0.103642	0.777411	-0.0976934	-0.0877487	-0.0822815	-0.0878383	0.0112549	-0.153776	-0.158295	-0.155154	0.342339	0.928253	0.378888	0.478981	-0.116419	-0.0662656	-0.129057	-0.11589	-0.0357686	-0.0955721	-0.116064	-0.0930131	0.882584	0.919209	-0.050858	-0.113592	-0.0831501	-0.10657	-0.105394	0.918789	0.852609	-0.081681	-0.0875932	0.498196	-0.158002	0.184659	0.917933
0.675482	0.98544	0.983509	0.987873	-0.0855519	-0.101195	1	0.076644	0.899228	0.0270611	0.993739	-0.0888714	0.186047	0.983385	9.00828e-05	0.989359	0.248979	0.96019	0.984922	0.198308	0.717068	0.620328	0.716634	0.0175534	-0.0830334	0.0155427	0.212535	0.521369	0.182736	0.74716	0.985802	0.206948	0.819839	0.980779	0.983361	-0.0876301	-0.0315521	0.16488	0.984307	0.981969	0.983753	0.297725	-0.0964838	-0.0287773	0.983775	0.278394	0.208195	0.593053	0.519656	-0.0776772
0.552447	0.0755945	0.143618	0.113983	0.183971	0.173445	0.076644	1	0.189265	0.975806	0.103755	-0.0386388	0.898659	0.12055	0.695341	0.0989674	0.804837	0.0718705	0.0653142	0.866695	0.299289	0.413042	0.339142	0.942927	0.344267	0.950578	0.685903	0.478445	0.914623	0.50899	0.145993	0.905147	0.276642	0.106992	0.117515	0.410051	0.3717	0.92084	0.140866	0.0978346	0.128883	0.723069	0.00667988	0.549655	0.104426	0.738665	0.691223	0.396797	0.570898	0.180999
0.87417	0.841542	0.925375	0.876197	-0.124303	-0.137122	0.899228	0.189265	1	0.103339	0.881538	-0.1429	0.365144	0.877521	0.0541029	0.866409	0.446947	0.782153	0.827315	0.384692	0.939349	0.865155	0.934991	0.0869037	-0.104215	0.0857029	0.392468	0.775284	0.357488	0.800678	0.937249	0.393278	0.98281	0.960152	0.913458	-0.107611	-0.0197687	0.335039	0.928121	0.85323	0.890487	0.522533	-0.141883	0.00365441	0.858602	0.499411	0.374931	0.847705	0.742602	-0.105649
0.433897	0.0305708	0.0755674	0.056181	0.223901	0.206194	0.0270611	0.975806	0.103339	1	0.0493315	-0.00476012	0.79845	0.0606084	0.70841	0.0460397	0.671893	0.0293242	0.0224775	0.749302	0.186425	0.276973	0.218675	0.980339	0.386556	0.973094	0.582026	0.339142	0.823985	0.387435	0.0779539	0.807852	0.173334	0.0461035	0.0574068	0.444161	0.377238	0.828743	0.0738584	0.0441555	0.0670561	0.572713	0.0305628	0.550014	0.051203	0.588773	0.588475	0.261201	0.449527	0.202525
0.678389	0.993659	0.988633	0.996322	-0.0789716	-0.0929598	0.993739	0.103755	0.881538	0.0493315	1	-0.0867922	0.217344	0.996132	0.022147	0.99895	0.279898	0.97866	0.99376	0.231562	0.708804	0.625372	0.711863	0.0396096	-0.07165	0.0377742	0.244653	0.538331	0.213683	0.781644	0.988093	0.238577	0.808008	0.96325	0.985431	-0.0751979	-0.0170032	0.196393	0.989854	0.993538	0.993923	0.329199	-0.0911554	-0.00788592	0.996791	0.310796	0.238575	0.600507	0.535979	-0.0683195
-0.225338	-0.0447759	-0.11539	-0.0844086	0.928256	0.892364	-0.0888714	-0.0386388	-0.1429	-0.00476012	-0.0867922	1	-0.286199	-0.10087	0.636731	-0.0913628	-0.266817	-0.073638	-0.0761837	-0.181454	-0.183184	-0.217626	-0.195327	0.133992	0.868309	0.167436	0.374932	-0.188871	-0.271813	-0.218223	-0.116251	-0.228639	-0.118477	-0.107204	-0.0887639	0.849964	0.881378	-0.256245	-0.112945	-0.0757152	-0.105206	-0.258547	0.944916	0.757541	-0.0762988	-0.247055	0.39743	-0.212724	0.0872443	0.930186
0.740642	0.16665	0.284394	0.232674	-0.103314	-0.0834973	0.186047	0.898659	0.365144	0.79845	0.217344	-0.286199	1	0.245294	0.459352	0.211303	0.97361	0.162783	0.159344	0.985225	0.518742	0.658271	0.565575	0.729563	0.0513247	0.740871	0.709711	0.716613	0.997603	0.703294	0.286644	0.994267	0.466254	0.238782	0.240463	0.121992	0.129617	0.997528	0.27975	0.209344	0.257027	0.933722	-0.222436	0.331639	0.213447	0.943434	0.709048	0.644967	0.703673	-0.0575047
0.691094	0.988119	0.991305	0.997628	-0.0911267	-0.103642	0.983385	0.12055	0.877521	0.0606084	0.996132	-0.10087	0.245294	1	0.0254889	0.997439	0.309516	0.975285	0.988774	0.259651	0.72207	0.647796	0.725097	0.0492945	-0.0805945	0.0468797	0.267883	0.570754	0.240824	0.812013	0.988741	0.267029	0.811269	0.94967	0.979011	-0.0838288	-0.0205398	0.223107	0.992453	0.995866	0.997163	0.363155	-0.103804	-0.0081842	0.997868	0.344255	0.258795	0.625986	0.560376	-0.079249
0.255755	0.0299009	0.0344897	0.0336346	0.801419	0.777411	9.00828e-05	0.695341	0.0541029	0.70841	0.022147	0.636731	0.459352	0.0254889	1	0.0149667	0.397922	0.00413552	-0.00166377	0.517644	0.113058	0.16616	0.130129	0.788026	0.89111	0.803451	0.794712	0.23823	0.480828	0.222118	0.0356739	0.504724	0.1391	0.0129904	0.0321459	0.887722	0.869648	0.492108	0.034201	0.0269877	0.028954	0.346576	0.682234	0.967547	0.0304657	0.371156	0.797924	0.160939	0.51012	0.815101
0.663866	0.994861	0.98522	0.996777	-0.0842979	-0.0976934	0.989359	0.0989674	0.866409	0.0460397	0.99895	-0.0913628	0.211303	0.997439	0.0149667	1	0.27205	0.984445	0.995881	0.224073	0.692473	0.610639	0.695804	0.0358116	-0.0773663	0.0337555	0.233922	0.526088	0.20757	0.780001	0.98388	0.231637	0.791244	0.952886	0.982341	-0.0807199	-0.0234369	0.190545	0.986942	0.995563	0.993454	0.320669	-0.0963114	-0.0153601	0.998481	0.302432	0.227428	0.586571	0.521604	-0.0746294
0.794604	0.224257	0.354223	0.29716	-0.123809	-0.0877487	0.248979	0.804837	0.446947	0.671893	0.279898	-0.266817	0.97361	0.309516	0.397922	0.27205	1	0.215584	0.215286	0.984345	0.605036	0.748099	0.65332	0.614241	0.0171456	0.62594	0.7426	0.802281	0.967304	0.767396	0.356631	0.975511	0.552277	0.309241	0.306708	0.0730901	0.124344	0.965929	0.349098	0.271299	0.322797	0.983157	-0.207742	0.304806	0.274174	0.986124	0.74842	0.734488	0.771123	-0.0623431
0.573909	0.984768	0.944181	0.974255	-0.0701982	-0.0822815	0.96019	0.0718705	0.782153	0.0293242	0.97866	-0.073638	0.162783	0.975285	0.00413552	0.984445	0.215584	1	0.990853	0.17358	0.586089	0.509864	0.594212	0.0213279	-0.0665246	0.0188433	0.182245	0.430022	0.160237	0.728846	0.941387	0.179924	0.69611	0.901107	0.955288	-0.0697116	-0.0226443	0.145749	0.947111	0.979361	0.965018	0.253737	-0.0795208	-0.0183941	0.982113	0.238137	0.179289	0.484736	0.433155	-0.0628867
0.605149	0.995592	0.96913	0.990038	-0.0739078	-0.0878383	0.984922	0.0653142	0.827315	0.0224775	0.99376	-0.0761837	0.159344	0.988774	-0.00166377	0.995881	0.215286	0.990853	1	0.170242	0.630515	0.54243	0.63372	0.0143089	-0.072139	0.0121529	0.182002	0.453566	0.156828	0.736377	0.966694	0.177692	0.740219	0.935595	0.969733	-0.0760625	-0.0274002	0.14112	0.97055	0.99209	0.983334	0.256419	-0.0836511	-0.0255742	0.994504	0.239254	0.179472	0.515893	0.456636	-0.067209
0.753643	0.182754	0.300087	0.248898	-0.015265	0.0112549	0.198308	0.866695	0.384692	0.749302	0.231562	-0.181454	0.985225	0.259651	0.517644	0.224073	0.984345	0.17358	0.170242	1	0.542409	0.685884	0.59057	0.695542	0.131679	0.709838	0.794143	0.748873	0.980366	0.721643	0.302202	0.986758	0.495203	0.253258	0.257019	0.194889	0.219174	0.981815	0.295417	0.224714	0.271458	0.95435	-0.110802	0.420538	0.22844	0.965546	0.796712	0.673213	0.759262	0.0530646
0.93502	0.64666	0.79242	0.714499	-0.147605	-0.153776	0.717068	0.299289	0.939349	0.186425	0.708804	-0.183184	0.518742	0.72207	0.113058	0.692473	0.605036	0.586089	0.630515	0.542409	1	0.971524	0.994658	0.163319	-0.108123	0.163808	0.53284	0.92085	0.507014	0.813787	0.803915	0.548489	0.979722	0.812069	0.752511	-0.107184	-0.0007174	0.484432	0.793118	0.686895	0.742121	0.69403	-0.171343	0.0461793	0.687794	0.67153	0.504247	0.967499	0.862451	-0.118823
0.955328	0.558926	0.716576	0.635996	-0.164785	-0.158295	0.620328	0.413042	0.865155	0.276973	0.625372	-0.217626	0.658271	0.647796	0.16616	0.610639	0.748099	0.509864	0.54243	0.685884	0.971524	1	0.984266	0.246939	-0.103212	0.248208	0.634398	0.98145	0.645992	0.856996	0.725788	0.686303	0.934781	0.715739	0.670776	-0.0944657	0.021743	0.625497	0.716069	0.606249	0.66563	0.831453	-0.193463	0.0955615	0.607309	0.812087	0.606342	0.99771	0.910968	-0.125297
0.955557	0.652298	0.791307	0.715498	-0.153417	-0.155154	0.716634	0.339142	0.934991	0.218675	0.711863	-0.195327	0.565575	0.725097	0.130129	0.695804	0.65332	0.594212	0.63372	0.59057	0.994658	0.984266	1	0.192834	-0.106355	0.193456	0.564073	0.937148	0.554457	0.839553	0.803455	0.594632	0.980212	0.810101	0.760122	-0.102086	0.00656503	0.532219	0.793433	0.686207	0.741576	0.738655	-0.179037	0.0631678	0.690525	0.717403	0.53681	0.978673	0.87658	-0.121001
0.392217	0.0266855	0.0621701	0.0472634	0.349568	0.342339	0.0175534	0.942927	0.0869037	0.980339	0.0396096	0.133992	0.729563	0.0492945	0.788026	0.0358116	0.614241	0.0213279	0.0143089	0.695542	0.163319	0.246939	0.192834	1	0.510392	0.98116	0.618932	0.315311	0.762255	0.348822	0.0643741	0.753758	0.158539	0.0344618	0.0477379	0.540566	0.499958	0.766194	0.0610134	0.0361679	0.0549121	0.518273	0.153275	0.647348	0.0427906	0.531322	0.6296	0.232885	0.456461	0.3232
-0.0469614	-0.0396717	-0.0887719	-0.0658153	0.950643	0.928253	-0.0830334	0.344267	-0.104215	0.386556	-0.07165	0.868309	0.0513247	-0.0805945	0.89111	-0.0773663	0.0171456	-0.0665246	-0.072139	0.131679	-0.108123	-0.103212	-0.106355	0.510392	1	0.536545	0.560559	-0.0490207	0.0750783	-0.0585994	-0.0887321	0.105691	-0.0517081	-0.0932413	-0.0703293	0.934585	0.920387	0.0897893	-0.087155	-0.0630962	-0.0822864	-0.0165274	0.886543	0.924081	-0.0600617	0.00263473	0.581795	-0.104751	0.264391	0.942179
0.402033	0.0255755	0.0604298	0.0450509	0.385548	0.378888	0.0155427	0.950578	0.0857029	0.973094	0.0377742	0.167436	0.740871	0.0468797	0.803451	0.0337555	0.62594	0.0188433	0.0121529	0.709838	0.163808	0.248208	0.193456	0.98116	0.536545	1	0.636581	0.310399	0.767157	0.351708	0.0625784	0.755182	0.160173	0.0325218	0.0458282	0.576878	0.536957	0.774305	0.0588113	0.0346931	0.0531046	0.531625	0.190945	0.662833	0.0414747	0.548889	0.646217	0.233454	0.474649	0.349418
0.639341	0.215018	0.306757	0.26556	0.495226	0.478981	0.212535	0.685903	0.392468	0.582026	0.244653	0.374932	0.709711	0.267883	0.794712	0.233922	0.7426	0.182245	0.182002	0.794143	0.53284	0.634398	0.564073	0.618932	0.560559	0.636581	1	0.707663	0.708326	0.606223	0.308491	0.753582	0.515577	0.268053	0.273799	0.595379	0.67203	0.711453	0.303923	0.245575	0.277453	0.760771	0.425219	0.780932	0.24544	0.77331	0.977593	0.634092	0.851806	0.560894
0.917189	0.468944	0.638065	0.557887	-0.124198	-0.116419	0.521369	0.478445	0.775284	0.339142	0.538331	-0.188871	0.716613	0.570754	0.23823	0.526088	0.802281	0.430022	0.453566	0.748873	0.92085	0.98145	0.937148	0.315311	-0.0490207	0.310399	0.707663	1	0.70582	0.859687	0.642565	0.74916	0.86559	0.611383	0.57606	-0.0424719	0.0747637	0.687233	0.63426	0.529677	0.588869	0.883943	-0.157435	0.165401	0.525866	0.866254	0.677417	0.984532	0.933463	-0.0797332
0.733844	0.16449	0.278806	0.228446	-0.0861759	-0.0662656	0.182736	0.914623	0.357488	0.823985	0.213683	-0.271813	0.997603	0.240824	0.480828	0.20757	0.967304	0.160237	0.156828	0.980366	0.507014	0.645992	0.554457	0.762255	0.0750783	0.767157	0.708326	0.70582	1	0.696134	0.281235	0.995812	0.457788	0.234111	0.236669	0.141683	0.146139	0.998537	0.274553	0.205115	0.252141	0.922859	-0.212409	0.3495	0.209945	0.931167	0.71155	0.632112	0.69728	-0.0436963
0.878805	0.740531	0.83358	0.800455	-0.138925	-0.129057	0.74716	0.50899	0.800678	0.387435	0.781644	-0.218223	0.703294	0.812013	0.222118	0.780001	0.767396	0.728846	0.736377	0.721643	0.813787	0.856996	0.839553	0.348822	-0.0585994	0.351708	0.606223	0.859687	0.696134	1	0.828274	0.722169	0.826627	0.755632	0.778422	-0.0328295	0.0482546	0.682001	0.828853	0.786113	0.818728	0.809494	-0.187028	0.149942	0.785555	0.795741	0.595545	0.84232	0.821446	-0.0982914
0.761034	0.968778	0.998712	0.988214	-0.102606	-0.11589	0.985802	0.145993	0.937249	0.0779539	0.988093	-0.116251	0.286644	0.988741	0.0356739	0.98388	0.356631	0.941387	0.966694	0.302202	0.803915	0.725788	0.803455	0.0643741	-0.0887321	0.0625784	0.308491	0.642565	0.281235	0.828274	1	0.310451	0.882204	0.97916	0.981887	-0.0914438	-0.0209394	0.261773	0.999019	0.980341	0.99245	0.416578	-0.118207	-0.00449035	0.981744	0.396056	0.297536	0.703689	0.627376	-0.0887136
0.758695	0.18753	0.307975	0.254812	-0.0490421	-0.0357686	0.206948	0.905147	0.393278	0.807852	0.238577	-0.228639	0.994267	0.267029	0.504724	0.231637	0.975511	0.179924	0.177692	0.986758	0.548489	0.686303	0.594632	0.753758	0.105691	0.755182	0.753582	0.74916	0.995812	0.722169	0.310451	1	0.498666	0.262644	0.263451	0.168036	0.183164	0.994501	0.303633	0.2307	0.279028	0.94157	-0.168892	0.382141	0.234563	0.94821	0.753229	0.673932	0.746206	-0.00525706
0.927974	0.75981	0.869532	0.806325	-0.0848756	-0.0955721	0.819839	0.276642	0.98281	0.173334	0.808008	-0.118477	0.466254	0.811269	0.1391	0.791244	0.552277	0.69611	0.740219	0.495203	0.979722	0.934781	0.980212	0.158539	-0.0517081	0.160173	0.515577	0.86559	0.457788	0.826627	0.882204	0.498666	1	0.899182	0.850546	-0.0545296	0.0445911	0.43579	0.872586	0.779482	0.82614	0.633745	-0.107663	0.0842454	0.785761	0.612338	0.492537	0.922836	0.83706	-0.0586335
0.758011	0.943506	0.970374	0.954044	-0.0999066	-0.116064	0.980779	0.106992	0.960152	0.0461035	0.96325	-0.107204	0.238782	0.94967	0.0129904	0.952886	0.309241	0.901107	0.935595	0.253258	0.812069	0.715739	0.810101	0.0344618	-0.0932413	0.0325218	0.268053	0.611383	0.234111	0.755632	0.97916	0.262644	0.899182	1	0.975703	-0.0980095	-0.0311789	0.214063	0.972764	0.939075	0.95476	0.367868	-0.112917	-0.0233387	0.94308	0.346755	0.259579	0.690065	0.600254	-0.089191
0.726542	0.981993	0.975163	0.974007	-0.0795261	-0.0930131	0.983361	0.117515	0.913458	0.0574068	0.985431	-0.0887639	0.240463	0.979011	0.0321459	0.982341	0.306708	0.955288	0.969733	0.257019	0.752511	0.670776	0.760122	0.0477379	-0.0703293	0.0458282	0.273799	0.57606	0.236669	0.778422	0.981887	0.263451	0.850546	0.975703	1	-0.0744195	-0.0106167	0.21834	0.9837	0.96471	0.971633	0.361017	-0.0918652	0.000637321	0.977582	0.342048	0.26524	0.647752	0.56842	-0.067065
-0.018204	-0.0451484	-0.0916417	-0.0703381	0.934229	0.882584	-0.0876301	0.410051	-0.107611	0.444161	-0.0751979	0.849964	0.121992	-0.0838288	0.887722	-0.0807199	0.0730901	-0.0697116	-0.0760625	0.194889	-0.107184	-0.0944657	-0.102086	0.540566	0.934585	0.576878	0.595379	-0.0424719	0.141683	-0.0328295	-0.0914438	0.168036	-0.0545296	-0.0980095	-0.0744195	1	0.914826	0.158596	-0.0904227	-0.0676328	-0.0850539	0.0299213	0.877614	0.932257	-0.0645037	0.0546446	0.631056	-0.0983769	0.251844	0.933183
0.0616818	0.0067371	-0.021056	-0.00866307	0.92098	0.919209	-0.0315521	0.3717	-0.0197687	0.377238	-0.0170032	0.881378	0.129617	-0.0205398	0.869648	-0.0234369	0.124344	-0.0226443	-0.0274002	0.219174	-0.0007174	0.021743	0.00656503	0.499958	0.920387	0.536957	0.67203	0.0747637	0.146139	0.0482546	-0.0209394	0.183164	0.0445911	-0.0311789	-0.0106167	0.914826	1	0.162946	-0.0203249	-0.0090772	-0.0203335	0.107101	0.851322	0.923457	-0.00769084	0.12286	0.675927	0.0202197	0.364958	0.914787
0.717117	0.148758	0.259589	0.211121	-0.0690492	-0.050858	0.16488	0.92084	0.335039	0.828743	0.196393	-0.256245	0.997528	0.223107	0.492108	0.190545	0.965929	0.145749	0.14112	0.981815	0.484432	0.625497	0.532219	0.766194	0.0897893	0.774305	0.711453	0.687233	0.998537	0.682001	0.261773	0.994501	0.43579	0.214063	0.21834	0.158596	0.162946	1	0.255184	0.188463	0.234241	0.917647	-0.195952	0.364521	0.193321	0.927256	0.714745	0.611	0.685458	-0.0281468
0.751941	0.97356	0.998465	0.989841	-0.100303	-0.113592	0.984307	0.140866	0.928121	0.0738584	0.989854	-0.112945	0.27975	0.992453	0.034201	0.986942	0.349098	0.947111	0.97055	0.295417	0.793118	0.716069	0.793433	0.0610134	-0.087155	0.0588113	0.303923	0.63426	0.274553	0.828853	0.999019	0.303633	0.872586	0.972764	0.9837	-0.0904227	-0.0203249	0.255184	1	0.982998	0.994034	0.409337	-0.115075	-0.00488955	0.986326	0.388886	0.292491	0.694922	0.618507	-0.0867869
0.650052	0.985951	0.984724	0.998177	-0.0691432	-0.0831501	0.981969	0.0978346	0.85323	0.0441555	0.993538	-0.0757152	0.209344	0.995866	0.0269877	0.995563	0.271299	0.979361	0.99209	0.224714	0.686895	0.606249	0.686207	0.0361679	-0.0630962	0.0346931	0.245575	0.529677	0.205115	0.786113	0.980341	0.2307	0.779482	0.939075	0.96471	-0.0676328	-0.0090772	0.188463	0.982998	1	0.994907	0.321345	-0.0800408	-0.00162161	0.995903	0.30332	0.238793	0.582934	0.530272	-0.0582064
0.704465	0.979337	0.99603	0.997277	-0.0939737	-0.10657	0.983753	0.128883	0.890487	0.0670561	0.993923	-0.105206	0.257027	0.997163	0.028954	0.993454	0.322797	0.965018	0.983334	0.271458	0.742121	0.66563	0.741576	0.0549121	-0.0822864	0.0531046	0.277453	0.588869	0.252141	0.818728	0.99245	0.279028	0.82614	0.95476	0.971633	-0.0850539	-0.0203335	0.234241	0.994034	0.994907	1	0.376788	-0.108133	-0.0067383	0.993835	0.357461	0.269004	0.642812	0.579363	-0.0815537
0.838411	0.267992	0.414284	0.34865	-0.138663	-0.105394	0.297725	0.723069	0.522533	0.572713	0.329199	-0.258547	0.933722	0.363155	0.346576	0.320669	0.983157	0.253737	0.256419	0.95435	0.69403	0.831453	0.738655	0.518273	-0.0165274	0.531625	0.760771	0.883943	0.922859	0.809494	0.416578	0.94157	0.633745	0.367868	0.361017	0.0299213	0.107101	0.917647	0.409337	0.321345	0.376788	1	-0.201683	0.263158	0.322542	0.997677	0.754463	0.824312	0.834147	-0.0770324
-0.197534	-0.0513551	-0.117203	-0.0871814	0.950765	0.918789	-0.0964838	0.00667988	-0.141883	0.0305628	-0.0911554	0.944916	-0.222436	-0.103804	0.682234	-0.0963114	-0.207742	-0.0795208	-0.0836511	-0.110802	-0.171343	-0.193463	-0.179037	0.153275	0.886543	0.190945	0.425219	-0.157435	-0.212409	-0.187028	-0.118207	-0.168892	-0.107663	-0.112917	-0.0918652	0.877614	0.851322	-0.195952	-0.115075	-0.0800408	-0.108133	-0.201683	1	0.80075	-0.0801709	-0.182909	0.440431	-0.189013	0.13335	0.950863
0.165242	0.00893281	-0.00497735	0.00302326	0.874826	0.852609	-0.0287773	0.549655	0.00365441	0.550014	-0.00788592	0.757541	0.331639	-0.0081842	0.967547	-0.0153601	0.304806	-0.0183941	-0.0255742	0.420538	0.0461793	0.0955615	0.0631678	0.647348	0.924081	0.662833	0.780932	0.165401	0.3495	0.149942	-0.00449035	0.382141	0.0842454	-0.0233387	0.000637321	0.932257	0.923457	0.364521	-0.00488955	-0.00162161	-0.0067383	0.263158	0.80075	1	0.00161312	0.28757	0.796938	0.0902784	0.445833	0.911266
0.660521	0.994019	0.984401	0.995692	-0.0679914	-0.081681	0.983775	0.104426	0.858602	0.051203	0.996791	-0.0762988	0.213447	0.997868	0.0304657	0.998481	0.274174	0.982113	0.994504	0.22844	0.687794	0.607309	0.690525	0.0427906	-0.0600617	0.0414747	0.24544	0.525866	0.209945	0.785555	0.981744	0.234563	0.785761	0.94308	0.977582	-0.0645037	-0.00769084	0.193321	0.986326	0.995903	0.993835	0.322542	-0.0801709	0.00161312	1	0.304702	0.239224	0.583988	0.526158	-0.0571747
0.824779	0.251284	0.393867	0.330183	-0.119158	-0.0875932	0.278394	0.738665	0.499411	0.588773	0.310796	-0.247055	0.943434	0.344255	0.371156	0.302432	0.986124	0.238137	0.239254	0.965546	0.67153	0.812087	0.717403	0.531322	0.00263473	0.548889	0.77331	0.866254	0.931167	0.795741	0.396056	0.94821	0.612338	0.346755	0.342048	0.0546446	0.12286	0.927256	0.388886	0.30332	0.357461	0.997677	-0.182909	0.28757	0.304702	1	0.765141	0.804619	0.827202	-0.0541501
0.624587	0.210805	0.295629	0.258583	0.495485	0.498196	0.208195	0.691223	0.374931	0.588475	0.238575	0.39743	0.709048	0.258795	0.797924	0.227428	0.74842	0.179289	0.179472	0.796712	0.504247	0.606342	0.53681	0.6296	0.581795	0.646217	0.977593	0.677417	0.71155	0.595545	0.297536	0.753229	0.492537	0.259579	0.26524	0.631056	0.675927	0.714745	0.292491	0.238793	0.269004	0.754463	0.440431	0.796938	0.239224	0.765141	1	0.60146	0.814031	0.581191
0.941779	0.533814	0.69493	0.612274	-0.163276	-0.158002	0.593053	0.396797	0.847705	0.261201	0.600507	-0.212724	0.644967	0.625986	0.160939	0.586571	0.734488	0.484736	0.515893	0.673213	0.967499	0.99771	0.978673	0.232885	-0.104751	0.233454	0.634092	0.984532	0.632112	0.84232	0.703689	0.673932	0.922836	0.690065	0.647752	-0.0983769	0.0202197	0.611	0.694922	0.582934	0.642812	0.824312	-0.189013	0.0902784	0.583988	0.804619	0.60146	1	0.908508	-0.12449
0.879642	0.479801	0.622692	0.555797	0.189652	0.184659	0.519656	0.570898	0.742602	0.449527	0.535979	0.0872443	0.703673	0.560376	0.51012	0.521604	0.771123	0.433155	0.456636	0.759262	0.862451	0.910968	0.87658	0.456461	0.264391	0.474649	0.851806	0.933463	0.69728	0.821446	0.627376	0.746206	0.83706	0.600254	0.56842	0.251844	0.364958	0.685458	0.618507	0.530272	0.579363	0.834147	0.13335	0.445833	0.526158	0.827202	0.814031	0.908508	1	0.218154
-0.0954042	-0.0321523	-0.0883841	-0.0621147	0.96057	0.917933	-0.0776772	0.180999	-0.105649	0.202525	-0.0683195	0.930186	-0.0575047	-0.079249	0.815101	-0.0746294	-0.0623431	-0.0628867	-0.067209	0.0530646	-0.118823	-0.125297	-0.121001	0.3232	0.942179	0.349418	0.560894	-0.0797332	-0.0436963	-0.0982914	-0.0887136	-0.00525706	-0.0586335	-0.089191	-0.067065	0.933183	0.914787	-0.0281468	-0.0867869	-0.0582064	-0.0815537	-0.0770324	0.950863	0.911266	-0.0571747	-0.0541501	0.581191	-0.12449	0.218154	1
0.575818	0.0821784	0.158014	0.125667	0.0952937	0.102725	0.086722	0.985989	0.20814	0.961592	0.114406	-0.129291	0.92187	0.13301	0.648749	0.109742	0.83388	0.0801403	0.0736674	0.889867	0.32494	0.442522	0.365613	0.926998	0.274662	0.915721	0.668185	0.509484	0.93834	0.533311	0.16038	0.927137	0.295275	0.119929	0.129071	0.323885	0.286108	0.940763	0.155042	0.107989	0.141737	0.751043	-0.0731852	0.498683	0.114323	0.765779	0.673353	0.426754	0.57288	0.112981
0.779795	0.226499	0.359716	0.300883	-0.0214551	0.0384132	0.245362	0.679594	0.46081	0.515343	0.280193	-0.119909	0.885928	0.313369	0.40673	0.271785	0.957414	0.212466	0.21047	0.932353	0.634011	0.782493	0.682235	0.482767	0.0907579	0.512038	0.812845	0.842726	0.872555	0.762565	0.361055	0.895888	0.580364	0.310173	0.311813	0.12103	0.235977	0.872293	0.354754	0.274919	0.325209	0.976815	-0.0683972	0.357536	0.276212	0.977175	0.81072	0.775721	0.829575	0.0472841
-0.22254	-0.0598613	-0.134106	-0.100458	0.953349	0.90412	-0.106377	0.0188034	-0.164784	0.0569528	-0.103257	0.969026	-0.237187	-0.118553	0.697541	-0.108158	-0.235917	-0.0886145	-0.0918631	-0.131692	-0.20482	-0.23568	-0.215263	0.187302	0.895804	0.214482	0.412075	-0.202693	-0.222318	-0.218928	-0.134853	-0.183917	-0.138233	-0.126682	-0.10616	0.902929	0.878245	-0.206999	-0.131777	-0.0922744	-0.122827	-0.241244	0.963665	0.816682	-0.0921806	-0.223359	0.443901	-0.232535	0.0790699	0.973371
-0.15764	-0.0470138	-0.106687	-0.0807867	0.945639	0.910961	-0.0883222	0.142658	-0.12888	0.190212	-0.0835853	0.92936	-0.158849	-0.0946741	0.72721	-0.0876736	-0.16977	-0.0728387	-0.0764778	-0.084235	-0.155028	-0.175208	-0.1623	0.329307	0.91271	0.367115	0.417714	-0.13811	-0.136556	-0.161893	-0.107131	-0.100803	-0.0961738	-0.103176	-0.0843847	0.874191	0.919551	-0.121413	-0.104356	-0.0739729	-0.0980261	-0.176215	0.89404	0.793621	-0.0733007	-0.168765	0.431653	-0.172356	0.151791	0.888433
-0.176795	-0.0599054	-0.12773	-0.0978564	0.974728	0.926113	-0.10586	0.118022	-0.155159	0.147526	-0.100552	0.958625	-0.161509	-0.113735	0.737337	-0.105095	-0.171006	-0.0870259	-0.0914834	-0.0712228	-0.185	-0.203607	-0.19108	0.270583	0.915574	0.32186	0.450166	-0.169393	-0.148514	-0.178226	-0.128402	-0.112902	-0.1212	-0.124129	-0.102442	0.911116	0.932462	-0.128487	-0.125701	-0.090276	-0.117399	-0.179029	0.941726	0.829568	-0.0893926	-0.162242	0.458671	-0.202144	0.13388	0.946786
0.821785	0.932574	0.983654	0.958242	-0.0741708	-0.0862039	0.963882	0.17894	0.97527	0.100279	0.959311	-0.0914154	0.330081	0.958562	0.0799737	0.950431	0.408655	0.890565	0.923744	0.353483	0.870972	0.796255	0.869895	0.0906127	-0.0561864	0.0904704	0.379517	0.71262	0.324216	0.836653	0.989042	0.358549	0.938539	0.983987	0.968954	-0.0617475	0.0204288	0.30399	0.98506	0.94382	0.965869	0.475682	-0.0909305	0.0396932	0.946957	0.454458	0.366906	0.77551	0.702608	-0.0560052
0.00166856	0.00187543	-0.0383062	-0.0183981	0.921478	0.904161	-0.0396518	0.253504	-0.0438555	0.256956	-0.0272111	0.857436	0.0542449	-0.0350713	0.852597	-0.0347142	0.0524644	-0.0305811	-0.0341159	0.170702	-0.0397747	-0.0327779	-0.0372856	0.368329	0.931726	0.390959	0.639513	0.0164884	0.0642436	-0.00623005	-0.038224	0.102342	0.0144414	-0.0434472	-0.0226805	0.903635	0.89246	0.0786268	-0.0373704	-0.0180687	-0.0355291	0.0370397	0.91089	0.933705	-0.0169056	0.0637809	0.651667	-0.0334421	0.312798	0.979287
-0.0944819	-0.0470905	-0.102002	-0.0745986	0.887	0.895921	-0.0913355	0.22489	-0.121497	0.271198	-0.0813862	0.858049	-0.0236872	-0.0914177	0.813777	-0.0869208	-0.0321913	-0.0730038	-0.078904	0.0773794	-0.133493	-0.132163	-0.132683	0.413204	0.904968	0.394681	0.536357	-0.0767915	0.00370835	-0.0938435	-0.102293	0.036911	-0.0778996	-0.104342	-0.0807799	0.891479	0.877562	0.0130348	-0.100171	-0.0723118	-0.094073	-0.0640245	0.86643	0.899635	-0.070837	-0.0482899	0.582637	-0.133016	0.183021	0.943916
-0.184246	-0.0160095	-0.074334	-0.0462357	0.762161	0.760805	-0.0540675	-0.153991	-0.0925071	-0.142531	-0.0517451	0.790014	-0.26985	-0.0647123	0.532989	-0.0578061	-0.221042	-0.0468203	-0.0467005	-0.137193	-0.124502	-0.15834	-0.13739	-0.0245917	0.743651	-0.0147109	0.344141	-0.131939	-0.264032	-0.170851	-0.0751693	-0.223199	-0.0672001	-0.0665271	-0.0517763	0.663795	0.632983	-0.256107	-0.0726847	-0.0411263	-0.0676456	-0.208666	0.859985	0.665044	-0.0418993	-0.188499	0.362427	-0.152799	0.10787	0.843652
-0.132338	-0.0479612	-0.107556	-0.0783862	0.897866	0.898021	-0.0938708	0.119152	-0.12792	0.149786	-0.085436	0.877809	-0.101144	-0.0964878	0.767271	-0.0909963	-0.0998403	-0.0766269	-0.0816815	0.0120454	-0.144885	-0.153479	-0.14786	0.287353	0.88863	0.280757	0.519691	-0.106791	-0.0844389	-0.130902	-0.10818	-0.0484013	-0.0872783	-0.107552	-0.084926	0.850794	0.872324	-0.0726473	-0.10577	-0.0749386	-0.0996057	-0.114897	0.889118	0.872396	-0.0744963	-0.0948309	0.536897	-0.151587	0.162439	0.962478
0.936261	0.512619	0.674286	0.594226	-0.100626	-0.0948572	0.567091	0.448079	0.818645	0.308887	0.578965	-0.160319	0.68436	0.606246	0.238444	0.565073	0.77286	0.466507	0.494197	0.720695	0.946487	0.992309	0.961728	0.286883	-0.0310511	0.289174	0.701087	0.994431	0.672643	0.855629	0.68118	0.716453	0.903037	0.660491	0.62184	-0.0292835	0.0878774	0.653224	0.672365	0.565125	0.623695	0.858134	-0.12978	0.170102	0.564168	0.841211	0.670249	0.993799	0.940331	-0.0562321
0.945071	0.672538	0.805522	0.730738	-0.128708	-0.135021	0.737366	0.308233	0.950051	0.194682	0.729244	-0.166398	0.522285	0.739591	0.129949	0.712624	0.609506	0.610392	0.65287	0.548852	0.995974	0.97054	0.997186	0.173338	-0.0886904	0.173841	0.544649	0.914254	0.511824	0.820255	0.818784	0.553079	0.988813	0.830926	0.778962	-0.0880232	0.0182504	0.489349	0.80896	0.701987	0.756104	0.69589	-0.152442	0.0669694	0.707749	0.674393	0.51679	0.96409	0.863585	-0.099056
0.366131	0.164923	0.186503	0.176583	0.801284	0.781275	0.1487	0.628198	0.224553	0.62599	0.164454	0.685255	0.428384	0.166582	0.967576	0.154047	0.401048	0.126577	0.131192	0.500279	0.273144	0.302201	0.282924	0.718881	0.871897	0.731722	0.840531	0.356329	0.449256	0.319135	0.189317	0.485485	0.304333	0.174593	0.178412	0.87622	0.895752	0.454554	0.18581	0.167137	0.174031	0.378537	0.698585	0.953056	0.168033	0.393797	0.84871	0.296626	0.616185	0.826495
-0.141716	-0.0274534	-0.0848405	-0.0587298	0.927909	0.909019	-0.0716402	-0.00024681	-0.101319	-0.00216239	-0.0645241	0.937971	-0.18587	-0.0753143	0.676351	-0.070463	-0.148143	-0.0584945	-0.0619706	-0.0631445	-0.11979	-0.132899	-0.124767	0.122728	0.87373	0.176093	0.479274	-0.0989713	-0.179257	-0.134213	-0.0858308	-0.137179	-0.0598309	-0.0832418	-0.0627152	0.836977	0.869049	-0.163745	-0.0833322	-0.0534902	-0.0783258	-0.135353	0.960947	0.799315	-0.053576	-0.118058	0.48521	-0.12924	0.19024	0.949361
0.692642	0.987747	0.990969	0.996492	-0.0910488	-0.103509	0.982124	0.125096	0.876625	0.0650878	0.996119	-0.101889	0.249437	0.999608	0.028127	0.997258	0.312962	0.976508	0.988764	0.263564	0.721749	0.648199	0.725044	0.0533811	-0.0797074	0.0510927	0.270145	0.571294	0.244996	0.813433	0.988294	0.270973	0.810929	0.948113	0.97884	-0.0824098	-0.0197133	0.227372	0.992095	0.995153	0.997193	0.365927	-0.104493	-0.00617138	0.998091	0.347217	0.261135	0.626266	0.561143	-0.0789617
0.889041	0.838091	0.931865	0.88162	-0.111388	-0.122612	0.892344	0.22079	0.995588	0.127978	0.881102	-0.134914	0.4036	0.883536	0.0850367	0.86719	0.487181	0.781333	0.825205	0.42686	0.951156	0.88906	0.947557	0.112438	-0.0865006	0.111215	0.440466	0.81318	0.395452	0.839941	0.940458	0.433503	0.987062	0.948473	0.906198	-0.0894184	0.0034488	0.373039	0.932399	0.859576	0.897632	0.566293	-0.130332	0.0332296	0.861964	0.543392	0.420694	0.873966	0.781034	-0.0887355
0.40707	0.0362164	0.0663607	0.0551624	0.520924	0.498258	0.0161851	0.892129	0.094278	0.880265	0.0435296	0.316099	0.732932	0.0525005	0.909894	0.036889	0.6541	0.0216507	0.0131049	0.761155	0.180148	0.276411	0.214388	0.899465	0.651057	0.900634	0.806847	0.352468	0.750756	0.375073	0.0680703	0.757299	0.186326	0.0347588	0.0550049	0.706397	0.645391	0.761421	0.0647349	0.0428231	0.0579661	0.572706	0.385344	0.83938	0.0489956	0.600045	0.821492	0.262447	0.542974	0.567115
0.674341	0.994306	0.981894	0.991829	-0.0674451	-0.0814034	0.991996	0.0973023	0.879473	0.0438215	0.997734	-0.0736967	0.207426	0.992145	0.0266548	0.997022	0.270401	0.98217	0.992308	0.223112	0.703575	0.618946	0.707764	0.0361992	-0.0614693	0.0346621	0.244195	0.52964	0.203956	0.769656	0.983638	0.229256	0.805624	0.963905	0.990392	-0.0661117	-0.00778425	0.186895	0.985573	0.988701	0.987138	0.319761	-0.0785312	-0.00096104	0.993387	0.301571	0.238522	0.594072	0.530538	-0.0569539
0.699862	0.987137	0.989869	0.993638	-0.0902231	-0.104859	0.990925	0.10183	0.899563	0.044638	0.996482	-0.0968836	0.224646	0.994332	0.0157845	0.995642	0.289612	0.973496	0.986576	0.238636	0.740333	0.65497	0.740749	0.0342805	-0.0835109	0.0320346	0.254162	0.567427	0.220004	0.78687	0.991497	0.246812	0.830972	0.96929	0.989096	-0.0881795	-0.0252185	0.201751	0.992736	0.990052	0.99199	0.344648	-0.102053	-0.0175965	0.992338	0.325166	0.245091	0.632064	0.558808	-0.0799015
0.745986	0.170135	0.288055	0.236114	-0.129318	-0.104174	0.189951	0.870074	0.368832	0.75732	0.221011	-0.302704	0.996282	0.248752	0.423549	0.214831	0.979889	0.166051	0.163054	0.986769	0.521724	0.663052	0.56966	0.681791	0.0187683	0.700979	0.700035	0.716929	0.990095	0.709819	0.290268	0.985609	0.469233	0.242488	0.244323	0.0947848	0.106458	0.991116	0.283264	0.212608	0.260609	0.942351	-0.236457	0.306246	0.216995	0.952753	0.70163	0.648918	0.696414	-0.0752479
0.750576	0.169417	0.291645	0.238031	-0.135447	-0.110225	0.189236	0.849823	0.37581	0.728457	0.221847	-0.300545	0.99297	0.251444	0.408815	0.215735	0.987417	0.165847	0.16187	0.988775	0.536333	0.682334	0.585013	0.653931	0.00801254	0.672451	0.711646	0.739542	0.984938	0.719342	0.293568	0.984253	0.480084	0.243785	0.246385	0.0827285	0.10233	0.986043	0.286743	0.214145	0.263131	0.957285	-0.233389	0.298734	0.217925	0.966678	0.712481	0.669686	0.711675	-0.078372
0.752031	0.182653	0.300314	0.24851	-0.0569397	-0.035088	0.201756	0.909766	0.383032	0.81656	0.232754	-0.237063	0.994676	0.260298	0.503553	0.225981	0.973235	0.175638	0.173451	0.984782	0.534752	0.671514	0.580809	0.764113	0.104402	0.765367	0.739084	0.732935	0.997762	0.713556	0.302834	0.998531	0.485867	0.255749	0.256716	0.164594	0.177993	0.996077	0.295952	0.224648	0.272332	0.933735	-0.17971	0.378673	0.228862	0.940193	0.743911	0.658127	0.729141	-0.011565
0.680013	0.1301	0.230886	0.187077	0.0100122	0.0555537	0.141028	0.930438	0.300348	0.85795	0.172545	-0.169513	0.963889	0.197744	0.556682	0.166981	0.935157	0.126632	0.120667	0.94955	0.443507	0.583748	0.491166	0.829532	0.185221	0.833075	0.716234	0.650689	0.975561	0.644706	0.232899	0.970081	0.400667	0.186036	0.193464	0.224327	0.256996	0.974941	0.226916	0.16537	0.207985	0.878136	-0.13377	0.429177	0.170859	0.88319	0.731053	0.568914	0.671623	0.0370465
0.637327	0.991158	0.977071	0.992003	-0.0796851	-0.0932113	0.980829	0.0872613	0.844094	0.0375591	0.994698	-0.0849651	0.193753	0.99296	0.0105052	0.996999	0.252809	0.99038	0.99588	0.206105	0.666285	0.583766	0.668648	0.028314	-0.0745148	0.0262183	0.218047	0.500586	0.190122	0.765737	0.974179	0.21343	0.766032	0.937186	0.972477	-0.0783729	-0.023538	0.173779	0.977906	0.993539	0.989992	0.299124	-0.0907075	-0.0176849	0.99635	0.281443	0.212472	0.55937	0.499019	-0.0709093
0.601467	0.985607	0.969763	0.990814	-0.0740215	-0.0871991	0.973188	0.0778732	0.81334	0.0317297	0.988103	-0.0780752	0.176876	0.989013	0.00720989	0.991968	0.233739	0.98687	0.995114	0.188704	0.630098	0.548654	0.630981	0.0232757	-0.0700956	0.0212618	0.200161	0.470436	0.173667	0.756788	0.96358	0.195592	0.730662	0.916758	0.952053	-0.0738442	-0.0226156	0.158169	0.967832	0.995913	0.986759	0.276481	-0.0842049	-0.0182421	0.993408	0.259389	0.196473	0.523654	0.472518	-0.0659711
0.653998	0.994072	0.984231	0.995809	-0.0786372	-0.0931094	0.991335	0.0834241	0.867263	0.0333646	0.998539	-0.0829952	0.191167	0.995134	0.00934246	0.999021	0.252398	0.983461	0.996445	0.204222	0.688388	0.600337	0.689374	0.0246195	-0.0746251	0.0224765	0.219591	0.511627	0.187691	0.764258	0.983184	0.211787	0.78906	0.955613	0.980929	-0.0790782	-0.0231553	0.170727	0.985652	0.994777	0.992802	0.30023	-0.0893849	-0.0186269	0.997316	0.281827	0.214442	0.575085	0.510689	-0.0699364
0.626282	0.993642	0.97562	0.993284	-0.0702574	-0.0847849	0.983355	0.077777	0.840071	0.0300543	0.995084	-0.0738578	0.179278	0.992774	0.0107137	0.997579	0.238258	0.990307	0.99802	0.192509	0.655819	0.570431	0.657864	0.0221078	-0.0673797	0.0203212	0.209696	0.48511	0.175951	0.755573	0.973065	0.19904	0.759068	0.938036	0.972011	-0.071202	-0.018294	0.159923	0.9767	0.995123	0.989014	0.283214	-0.0800839	-0.0144438	0.996914	0.265795	0.205415	0.545174	0.487681	-0.0616106
0.622893	0.987217	0.967422	0.989384	-0.054191	-0.0683287	0.976706	0.088645	0.830806	0.039099	0.98956	-0.0594259	0.189427	0.986573	0.0301318	0.992752	0.248993	0.993634	0.992971	0.20525	0.6499	0.570252	0.653668	0.0334021	-0.0499532	0.0316964	0.230901	0.490521	0.185928	0.756777	0.965472	0.210197	0.752088	0.931974	0.967058	-0.0545253	0.000444315	0.170319	0.967865	0.991262	0.981901	0.294099	-0.0642561	0.00606148	0.989252	0.277477	0.226068	0.545218	0.498079	-0.0439253
0.63682	0.99407	0.980793	0.995263	-0.0630768	-0.0779961	0.987327	0.0802673	0.852034	0.0320323	0.996974	-0.0672685	0.181747	0.994301	0.0184527	0.998234	0.241668	0.985459	0.997494	0.19611	0.67009	0.582523	0.670872	0.0252113	-0.0596147	0.0237159	0.218794	0.496392	0.178519	0.75934	0.978313	0.202537	0.77256	0.94536	0.974219	-0.0649269	-0.0110538	0.162134	0.981398	0.996151	0.991969	0.288187	-0.0732929	-0.0072196	0.997986	0.270472	0.214293	0.557405	0.501098	-0.0542494
0.626482	0.993663	0.975728	0.992732	-0.0725619	-0.0865471	0.981574	0.080108	0.838099	0.0327005	0.994694	-0.0769817	0.181608	0.993304	0.0107143	0.997446	0.23966	0.989478	0.997533	0.194168	0.655088	0.570407	0.657237	0.0244885	-0.0686294	0.0225886	0.209496	0.486082	0.178342	0.758277	0.972639	0.201193	0.75766	0.935095	0.971226	-0.0730149	-0.0201291	0.162248	0.976895	0.994725	0.989388	0.284751	-0.0830853	-0.0157302	0.997616	0.267293	0.204645	0.545783	0.487377	-0.064293
0.591548	0.993461	0.95248	0.978218	-0.0434426	-0.057702	0.971504	0.0700214	0.806119	0.0276185	0.985724	-0.045624	0.156337	0.979845	0.0233048	0.989251	0.211082	0.996899	0.994119	0.171041	0.607415	0.524651	0.614767	0.0233724	-0.0421904	0.0216572	0.198332	0.438945	0.154231	0.726461	0.951728	0.175792	0.721474	0.919954	0.969993	-0.0452931	0.00206643	0.139443	0.957252	0.981259	0.969164	0.251235	-0.0522316	0.00420188	0.987415	0.235489	0.196341	0.499282	0.449545	-0.0347312
0.630272	0.994465	0.97825	0.993965	-0.0482221	-0.0635992	0.982441	0.0825329	0.841816	0.0341722	0.994696	-0.052399	0.181062	0.994494	0.030661	0.99673	0.240833	0.984489	0.996611	0.197454	0.661389	0.576394	0.662731	0.0293886	-0.0457234	0.0280972	0.228647	0.493866	0.178081	0.763155	0.974854	0.202656	0.764039	0.935767	0.971003	-0.0504117	0.00388227	0.162012	0.979748	0.996105	0.990125	0.287806	-0.0581926	0.0073358	0.99866	0.270443	0.22372	0.55239	0.501303	-0.0385237
0.573233	0.985581	0.946295	0.976033	-0.0696997	-0.0822973	0.96262	0.0676101	0.784968	0.0258899	0.980033	-0.0725185	0.157741	0.976429	0.00214053	0.985597	0.210456	0.999838	0.99211	0.16837	0.588311	0.509675	0.595228	0.0181118	-0.0668896	0.0156911	0.178693	0.428852	0.155166	0.726477	0.943316	0.174952	0.69808	0.903891	0.955669	-0.0703736	-0.0235897	0.140576	0.94881	0.980978	0.966921	0.248953	-0.0788928	-0.0204209	0.983179	0.233195	0.175707	0.484501	0.432486	-0.0628002
0.564261	0.973979	0.933635	0.963742	-0.0676343	-0.079494	0.942341	0.073747	0.764778	0.0311267	0.967822	-0.0714897	0.16461	0.967335	0.00811424	0.975477	0.216182	0.995234	0.980558	0.17552	0.576424	0.503422	0.584093	0.0235235	-0.0635392	0.0210638	0.186526	0.428412	0.161678	0.727422	0.929307	0.18168	0.681969	0.880253	0.942817	-0.0670157	-0.0195692	0.147539	0.936448	0.97017	0.957733	0.255057	-0.0769929	-0.0150019	0.97491	0.239866	0.182151	0.480249	0.430903	-0.0602166
0.145936	0.0159954	-0.000531161	0.00834617	0.883001	0.847324	-0.0231314	0.443141	0.00874825	0.416101	-0.00294446	0.791792	0.267928	-0.00403023	0.915214	-0.010896	0.263207	-0.0143623	-0.0206797	0.375179	0.048789	0.0931443	0.0637899	0.504593	0.915078	0.546704	0.771633	0.154256	0.275155	0.133485	-0.000391508	0.310093	0.0893612	-0.0175682	0.00608609	0.907753	0.914986	0.292411	-0.000713832	0.00450948	-0.00265438	0.239501	0.832725	0.969217	0.00710677	0.266717	0.780305	0.0893635	0.442464	0.93562
0.597491	0.996794	0.952688	0.976183	-0.0705594	-0.0839532	0.976351	0.0617379	0.816031	0.0210865	0.985405	-0.0725806	0.151072	0.979213	-0.00234522	0.988415	0.204134	0.986104	0.991836	0.161477	0.611373	0.525029	0.619899	0.0132701	-0.0689997	0.0109962	0.173055	0.433387	0.149084	0.720636	0.953397	0.168653	0.728162	0.929373	0.976986	-0.0726684	-0.026472	0.133761	0.959582	0.97577	0.966111	0.243865	-0.0798433	-0.0247797	0.986132	0.227326	0.170071	0.499799	0.43512	-0.0642508
0.910106	0.612399	0.720871	0.677529	-0.148345	-0.135631	0.632119	0.663191	0.737006	0.536852	0.66144	-0.266813	0.8477	0.68757	0.30117	0.655977	0.886043	0.599814	0.606828	0.856363	0.789262	0.86055	0.823492	0.479155	-0.0425308	0.490827	0.67403	0.871197	0.839424	0.967184	0.719873	0.855938	0.785804	0.663542	0.670346	0.00621487	0.0643644	0.828805	0.715472	0.656862	0.698261	0.904097	-0.220207	0.206788	0.657687	0.898597	0.665986	0.842783	0.84028	-0.0999996
0.913185	0.668036	0.77594	0.733501	-0.146386	-0.129164	0.689833	0.590431	0.784	0.460914	0.71678	-0.242367	0.787473	0.742223	0.261644	0.710762	0.846924	0.65134	0.663049	0.803998	0.819987	0.878786	0.850619	0.41507	-0.0509087	0.422633	0.651507	0.882876	0.779955	0.985926	0.77402	0.802098	0.82392	0.71805	0.721891	-0.0167257	0.0620376	0.767857	0.769867	0.713506	0.753643	0.876539	-0.205486	0.181764	0.712936	0.86551	0.646129	0.860485	0.846993	-0.100492
0.803975	0.941394	0.979991	0.970483	-0.112299	-0.115304	0.945767	0.282826	0.898675	0.196316	0.964102	-0.150847	0.437705	0.9747	0.105977	0.962787	0.505532	0.927882	0.941511	0.454288	0.795909	0.760487	0.807797	0.173412	-0.0730167	0.173847	0.409472	0.704723	0.432299	0.917274	0.977346	0.458681	0.86298	0.92987	0.9517	-0.064063	0.00793189	0.415494	0.978411	0.963101	0.977602	0.552929	-0.140943	0.0565218	0.96422	0.535509	0.402886	0.737453	0.687578	-0.0880808
0.729315	0.2445	0.351262	0.303796	0.343999	0.348583	0.251411	0.751309	0.442809	0.62506	0.28335	0.214577	0.825023	0.308103	0.713777	0.272245	0.866572	0.215968	0.21726	0.895563	0.589578	0.7076	0.627963	0.635219	0.438163	0.661673	0.971222	0.773932	0.820894	0.696765	0.353545	0.857126	0.565009	0.310841	0.312728	0.474656	0.551052	0.824289	0.347315	0.280821	0.320186	0.874544	0.270703	0.679747	0.281766	0.884131	0.964984	0.700573	0.879373	0.409015
0.768824	0.945271	0.977799	0.968427	0.0630316	0.0416769	0.957455	0.197042	0.924103	0.120615	0.964068	0.040676	0.315357	0.965046	0.191954	0.958144	0.392534	0.917188	0.9377	0.355849	0.809041	0.742086	0.809696	0.127761	0.0769115	0.130644	0.453321	0.676357	0.310557	0.837626	0.978678	0.349698	0.888282	0.955507	0.95894	0.067388	0.147373	0.293861	0.976728	0.959921	0.970527	0.455071	0.0456366	0.168826	0.958392	0.438748	0.440855	0.721241	0.71258	0.0880835
0.287282	0.0898089	0.102865	0.0984059	0.799012	0.752897	0.0608907	0.481479	0.135255	0.431976	0.083668	0.713162	0.372362	0.0884404	0.895044	0.0739839	0.389474	0.0554134	0.052212	0.48688	0.200181	0.255939	0.218135	0.514954	0.828687	0.535168	0.8679	0.32148	0.3782	0.27156	0.103634	0.42184	0.227492	0.0816656	0.0987329	0.844136	0.864716	0.390367	0.10193	0.0895729	0.0925908	0.380202	0.755725	0.951182	0.0906603	0.402994	0.871926	0.253128	0.566268	0.879842
-0.0516401	0.0408962	-0.00603495	0.0143607	0.958448	0.912706	0.00348035	0.0987976	-0.0133073	0.105357	0.00870833	0.959149	-0.115642	-0.00247666	0.748301	0.00114343	-0.0956488	0.00418376	0.00534829	-0.0020542	-0.0336326	-0.0553361	-0.0405225	0.232886	0.904978	0.269928	0.551015	-0.0236991	-0.105402	-0.0601159	-0.0057211	-0.0583183	0.0288373	-0.000927684	0.0124907	0.904691	0.921418	-0.0914466	-0.00460865	0.0176084	-0.00322721	-0.0833691	0.958324	0.855927	0.0168924	-0.0675206	0.565375	-0.0530689	0.262924	0.973619
0.00112593	-0.0151291	-0.0533775	-0.0350641	0.887688	0.841566	-0.0550563	0.352273	-0.0612367	0.394173	-0.0423079	0.845758	0.0943146	-0.0485962	0.860159	-0.0483686	0.0659858	-0.0424517	-0.0476652	0.178801	-0.0553199	-0.0455344	-0.0520973	0.513775	0.895008	0.504758	0.613704	0.0133416	0.121239	-0.00821945	-0.0531438	0.155609	-0.00784285	-0.0599692	-0.0389419	0.948007	0.887808	0.129667	-0.0518812	-0.0344015	-0.0497877	0.0340444	0.850161	0.923474	-0.0328281	0.0517954	0.657958	-0.0460734	0.267233	0.931193
0.825774	0.905587	0.956427	0.923831	-0.0681441	-0.0829189	0.947344	0.153615	0.988326	0.0769614	0.932241	-0.0801195	0.302674	0.923841	0.0687595	0.919439	0.382334	0.851879	0.890559	0.32679	0.883162	0.799422	0.88186	0.068751	-0.0574173	0.0693727	0.365598	0.703078	0.296631	0.787878	0.96715	0.331623	0.953244	0.987147	0.958376	-0.0617103	0.0202865	0.275867	0.960639	0.904549	0.931161	0.452271	-0.0822779	0.0321334	0.912234	0.430752	0.352731	0.778412	0.692749	-0.0514365
0.583242	0.273607	0.352566	0.317314	0.557457	0.550035	0.275805	0.466305	0.436056	0.349753	0.297697	0.498385	0.519771	0.312353	0.73122	0.284192	0.596967	0.229865	0.239101	0.640144	0.539879	0.600313	0.557165	0.401044	0.611209	0.434378	0.9291	0.648891	0.513252	0.548769	0.355088	0.567126	0.541067	0.329618	0.324018	0.616755	0.677672	0.516284	0.349498	0.299567	0.324647	0.634649	0.553699	0.7686	0.297356	0.645015	0.940245	0.598186	0.8107	0.657656
0.956718	0.55037	0.695433	0.619009	-0.0294401	-0.0253933	0.600087	0.467765	0.841026	0.330376	0.609159	-0.0923739	0.681129	0.630444	0.296202	0.593676	0.771028	0.496409	0.526307	0.725963	0.947768	0.985669	0.966158	0.315722	0.0372966	0.321038	0.732124	0.97528	0.672047	0.855345	0.705126	0.716083	0.922713	0.692681	0.658472	0.0447423	0.157735	0.65426	0.696649	0.588952	0.645699	0.847784	-0.0621228	0.239757	0.593741	0.832187	0.709212	0.982887	0.94735	0.0185918
-0.0823223	-0.0456749	-0.09988	-0.0760445	0.97159	0.900809	-0.0908923	0.261077	-0.118055	0.282116	-0.0804947	0.925582	-0.0139123	-0.0901851	0.820984	-0.085965	-0.0319957	-0.0730348	-0.0788552	0.0737787	-0.126757	-0.12438	-0.125682	0.390569	0.946305	0.445345	0.549571	-0.0781279	0.00122712	-0.0867017	-0.100256	0.0360776	-0.0683564	-0.10309	-0.0796264	0.947189	0.935871	0.0207819	-0.098331	-0.0713449	-0.0926191	-0.0509209	0.928151	0.889191	-0.0691232	-0.031426	0.559137	-0.125074	0.232617	0.954995
0.760194	0.955612	0.993899	0.981336	-0.0386474	-0.055143	0.980045	0.157383	0.940936	0.0904886	0.977816	-0.0545578	0.283255	0.976983	0.0901049	0.97124	0.355059	0.92143	0.953392	0.306252	0.811378	0.72999	0.807352	0.0863918	-0.0256833	0.0856379	0.349264	0.65057	0.27898	0.821801	0.994557	0.311891	0.889867	0.978012	0.967309	-0.0327059	0.0409428	0.260057	0.991404	0.972532	0.985098	0.415616	-0.0568722	0.0546962	0.969657	0.395735	0.339002	0.707174	0.656989	-0.0242517
0.00227464	-0.0167738	-0.0536925	-0.0372034	0.9472	0.898203	-0.0583341	0.294146	-0.058943	0.288904	-0.0441961	0.884432	0.065651	-0.0497202	0.827809	-0.0506509	0.0665137	-0.0450407	-0.0509321	0.163304	-0.0473764	-0.0281298	-0.0409325	0.388203	0.927687	0.455895	0.619294	0.0223712	0.0764839	-0.000240764	-0.0540468	0.114127	0.00419683	-0.0623368	-0.0392248	0.926755	0.925734	0.0952411	-0.0528003	-0.0355576	-0.0508767	0.056964	0.91604	0.89248	-0.0335827	0.076524	0.626209	-0.0289408	0.329827	0.934055
[truncated: 50 more columns]

## Sheet: slant=20,Direction
1	0.865801	0.806793	0.792666	0.794811	0.786109	0.703725	0.964617	0.926955	0.942833	0.88363	0.813361	0.954561	0.955778	0.885034	0.898244	0.92259	0.701609	0.84762	0.935602	0.97463	0.956722	0.967866	0.969924	0.892018	0.956604	0.899522	0.940353	0.971494	0.963608	0.970304	0.966061	0.893054	0.666963	0.846467	0.865709	0.840102	0.979724	0.973133	0.86082	0.968329	0.910927	0.696436	0.886623	0.868495	0.867117	0.912368	0.943616	0.856987	0.856721
0.865801	1	0.710849	0.885403	0.908802	0.894029	0.629808	0.879801	0.833892	0.876236	0.950399	0.872794	0.82448	0.848634	0.936483	0.793599	0.889094	0.613706	0.735024	0.925524	0.858788	0.867717	0.839664	0.895526	0.939297	0.898658	0.964607	0.926769	0.853203	0.864596	0.867676	0.886456	0.947423	0.565057	0.940375	0.922911	0.877163	0.863194	0.861327	0.962041	0.855649	0.897512	0.855926	0.95235	0.961998	0.882553	0.956035	0.824065	0.937841	0.948425
0.806793	0.710849	1	0.655052	0.673167	0.652919	0.721325	0.794527	0.808869	0.794739	0.733986	0.664517	0.787141	0.80836	0.74517	0.816849	0.783433	0.652313	0.776107	0.7684	0.80838	0.789731	0.825567	0.799561	0.740544	0.800156	0.745678	0.781453	0.796624	0.797541	0.802239	0.798415	0.736712	0.65741	0.695345	0.723711	0.721257	0.815556	0.801844	0.703389	0.820482	0.781444	0.585345	0.731582	0.721515	0.759061	0.748599	0.820083	0.714379	0.701023
0.792666	0.885403	0.655052	1	0.843561	0.822342	0.562005	0.802618	0.753228	0.796416	0.894314	0.766863	0.739905	0.765738	0.879206	0.700231	0.830905	0.529285	0.654037	0.86699	0.780427	0.803691	0.773794	0.81954	0.867856	0.832674	0.888964	0.864607	0.775471	0.800983	0.79211	0.815506	0.890347	0.526082	0.901087	0.85184	0.802624	0.783703	0.782048	0.901974	0.782428	0.860173	0.804533	0.878141	0.901227	0.859897	0.890049	0.748136	0.864929	0.871309
0.794811	0.908802	0.673167	0.843561	1	0.881039	0.59011	0.811562	0.770325	0.813808	0.900781	0.834639	0.759074	0.7666	0.904115	0.748488	0.826921	0.543186	0.662887	0.861696	0.78138	0.796316	0.789756	0.832487	0.90874	0.846748	0.901772	0.862738	0.777201	0.794381	0.791889	0.829809	0.88675	0.544975	0.904703	0.892629	0.81252	0.789916	0.776579	0.910452	0.78392	0.861488	0.890518	0.915914	0.905144	0.858977	0.889578	0.760715	0.869313	0.919966
0.786109	0.894029	0.652919	0.822342	0.881039	1	0.590133	0.799316	0.747112	0.817772	0.887691	0.878747	0.746764	0.772963	0.884461	0.715004	0.822213	0.58953	0.678991	0.856118	0.778448	0.800737	0.755766	0.828119	0.891338	0.841393	0.882437	0.854994	0.769035	0.793038	0.804293	0.82401	0.893688	0.522123	0.889376	0.904226	0.857402	0.785005	0.776138	0.906977	0.770391	0.838044	0.87432	0.903753	0.903829	0.841962	0.891249	0.74447	0.869905	0.911942
0.703725	0.629808	0.721325	0.562005	0.59011	0.590133	1	0.705639	0.722205	0.727441	0.655533	0.598887	0.708602	0.711002	0.657335	0.695039	0.705721	0.623865	0.693551	0.686347	0.705878	0.714152	0.717122	0.715683	0.668601	0.711118	0.662372	0.702237	0.704489	0.707919	0.716655	0.716667	0.673965	0.559926	0.615462	0.659034	0.655817	0.712944	0.706871	0.631105	0.716044	0.71071	0.53423	0.654101	0.647648	0.704627	0.665842	0.721029	0.667172	0.628983
0.964617	0.879801	0.794527	0.802618	0.811562	0.799316	0.705639	1	0.929743	0.954724	0.889231	0.832586	0.935025	0.949302	0.898021	0.887249	0.929159	0.665601	0.826197	0.945548	0.960686	0.962592	0.95367	0.975855	0.904756	0.969552	0.914007	0.94924	0.959836	0.96055	0.965104	0.968785	0.904969	0.647169	0.857651	0.878082	0.859828	0.966311	0.963664	0.871433	0.957147	0.92662	0.72127	0.901515	0.880224	0.874663	0.922123	0.934953	0.8772	0.877765
0.926955	0.833892	0.808869	0.753228	0.770325	0.747112	0.722205	0.929743	1	0.918067	0.842887	0.780727	0.907374	0.922155	0.850381	0.884992	0.881503	0.672281	0.825332	0.887436	0.93105	0.915429	0.932485	0.922846	0.858741	0.921849	0.863697	0.896255	0.923265	0.918956	0.921946	0.921689	0.860188	0.629129	0.809266	0.819084	0.82118	0.93388	0.935045	0.822475	0.937349	0.894977	0.677174	0.851829	0.835878	0.827851	0.868613	0.91349	0.83815	0.823159
0.942833	0.876236	0.794739	0.796416	0.813808	0.817772	0.727441	0.954724	0.918067	1	0.891909	0.845917	0.917363	0.945126	0.90739	0.865016	0.920237	0.693887	0.839565	0.943022	0.947248	0.957442	0.925846	0.970041	0.905338	0.964037	0.912649	0.939572	0.944273	0.961094	0.95918	0.965152	0.906847	0.618954	0.855766	0.880861	0.880194	0.956203	0.95433	0.871655	0.937475	0.920667	0.74042	0.905363	0.884668	0.874005	0.919314	0.925432	0.886205	0.883105
0.88363	0.950399	0.733986	0.894314	0.900781	0.887691	0.655533	0.889231	0.842887	0.891909	1	0.859438	0.839038	0.858188	0.959511	0.821483	0.903814	0.63833	0.750767	0.948261	0.874749	0.89054	0.861706	0.913615	0.946809	0.917679	0.961066	0.953696	0.866964	0.888613	0.88449	0.910612	0.965238	0.5832	0.952896	0.923786	0.860013	0.880127	0.873115	0.968891	0.872326	0.929744	0.841692	0.957628	0.973986	0.918721	0.962535	0.838787	0.932699	0.943491
0.813361	0.872794	0.664517	0.766863	0.834639	0.878747	0.598887	0.832586	0.780727	0.845917	0.859438	1	0.786719	0.829279	0.872187	0.729722	0.823627	0.605776	0.722646	0.87202	0.819371	0.832632	0.783217	0.857867	0.884559	0.859414	0.871102	0.857205	0.815779	0.829321	0.844028	0.847362	0.86742	0.526293	0.840311	0.871001	0.846395	0.821451	0.82047	0.863575	0.808273	0.828914	0.796018	0.88211	0.866109	0.802751	0.875504	0.78929	0.84946	0.902915
0.954561	0.82448	0.787141	0.739905	0.759074	0.746764	0.708602	0.935025	0.907374	0.917363	0.839038	0.786719	1	0.945833	0.838926	0.877853	0.888574	0.710359	0.856061	0.893917	0.955858	0.927722	0.949847	0.940569	0.852759	0.921565	0.860384	0.899229	0.957102	0.934552	0.945739	0.936849	0.851037	0.672334	0.80261	0.829878	0.811106	0.966355	0.957693	0.817855	0.952526	0.865154	0.650625	0.846251	0.823156	0.830222	0.871396	0.931426	0.812556	0.817447
0.955778	0.848634	0.80836	0.765738	0.7666	0.772963	0.711002	0.949302	0.922155	0.945126	0.858188	0.829279	0.945833	1	0.864403	0.885494	0.902025	0.719523	0.87802	0.918546	0.967203	0.950199	0.94499	0.957225	0.873845	0.942296	0.880208	0.916991	0.960455	0.955777	0.968545	0.952014	0.873585	0.660267	0.820624	0.849796	0.84581	0.970214	0.972505	0.840235	0.962787	0.888036	0.67778	0.870415	0.847573	0.848346	0.890503	0.93621	0.843471	0.843891
0.885034	0.936483	0.74517	0.879206	0.904115	0.884461	0.657335	0.898021	0.850381	0.90739	0.959511	0.872187	0.838926	0.864403	1	0.813051	0.905026	0.624931	0.758715	0.947757	0.876294	0.894234	0.864162	0.916555	0.94365	0.92863	0.950012	0.942064	0.871939	0.894602	0.889715	0.913906	0.944119	0.573721	0.929109	0.92856	0.880842	0.884801	0.876897	0.936059	0.873158	0.926742	0.841934	0.949001	0.950714	0.905597	0.949127	0.845515	0.920645	0.935482
0.898244	0.793599	0.816849	0.700231	0.748488	0.715004	0.695039	0.887249	0.884992	0.865016	0.821483	0.729722	0.877853	0.885494	0.813051	1	0.840683	0.718575	0.822253	0.843794	0.892594	0.85354	0.906362	0.876792	0.816802	0.865253	0.820733	0.85267	0.871166	0.863411	0.87748	0.877905	0.814522	0.643955	0.77332	0.787096	0.762097	0.897547	0.888085	0.793352	0.903196	0.831772	0.63562	0.822428	0.800387	0.788479	0.821248	0.879141	0.778832	0.783469
0.92259	0.889094	0.783433	0.830905	0.826921	0.822213	0.705721	0.929159	0.881503	0.920237	0.903814	0.823627	0.888574	0.902025	0.905026	0.840683	1	0.648922	0.789122	0.93542	0.909528	0.922624	0.906814	0.937232	0.901717	0.936616	0.922909	0.940489	0.910845	0.922743	0.921833	0.932423	0.906134	0.62854	0.876694	0.881395	0.866608	0.920011	0.914415	0.883454	0.907305	0.926001	0.753024	0.901441	0.891862	0.894667	0.920309	0.893673	0.890304	0.87662
0.701609	0.613706	0.652313	0.529285	0.543186	0.58953	0.623865	0.665601	0.672281	0.693887	0.63833	0.605776	0.710359	0.719523	0.624931	0.718575	0.648922	1	0.73645	0.658266	0.70878	0.676143	0.688748	0.696053	0.629313	0.675129	0.638518	0.668928	0.697545	0.690095	0.704558	0.696474	0.634364	0.557444	0.595578	0.636535	0.658527	0.716918	0.709973	0.613904	0.706514	0.641998	0.470946	0.633856	0.617737	0.654872	0.652467	0.681949	0.606778	0.606031
0.84762	0.735024	0.776107	0.654037	0.662887	0.678991	0.693551	0.826197	0.825332	0.839565	0.750767	0.722646	0.856061	0.87802	0.758715	0.822253	0.789122	0.73645	1	0.805469	0.869158	0.832388	0.852096	0.840892	0.763604	0.821473	0.765654	0.804296	0.85481	0.842906	0.853631	0.837653	0.764348	0.689295	0.70795	0.738114	0.738837	0.871852	0.868266	0.732325	0.873553	0.767691	0.589288	0.760494	0.741701	0.75484	0.778591	0.860438	0.73347	0.729022
0.935602	0.925524	0.7684	0.86699	0.861696	0.856118	0.686347	0.945548	0.887436	0.943022	0.948261	0.87202	0.893917	0.918546	0.947757	0.843794	0.93542	0.658266	0.805469	1	0.929736	0.948112	0.911968	0.96579	0.94117	0.963162	0.957199	0.971203	0.925807	0.947099	0.94328	0.959401	0.953905	0.613877	0.913229	0.92239	0.880404	0.9336	0.930747	0.928623	0.922385	0.945986	0.786961	0.944837	0.937357	0.924617	0.961126	0.899483	0.927084	0.923984
0.97463	0.858788	0.80838	0.780427	0.78138	0.778448	0.705878	0.960686	0.93105	0.947248	0.874749	0.819371	0.955858	0.967203	0.876294	0.892594	0.909528	0.70878	0.869158	0.929736	1	0.960782	0.970171	0.969245	0.886674	0.954505	0.893152	0.933694	0.974823	0.965351	0.979037	0.963437	0.886966	0.669656	0.836398	0.854517	0.847924	0.983367	0.980061	0.852255	0.975992	0.90444	0.685709	0.879896	0.861482	0.86145	0.903862	0.95234	0.851573	0.852612
0.956722	0.867717	0.789731	0.803691	0.796316	0.800737	0.714152	0.962592	0.915429	0.957442	0.89054	0.832632	0.927722	0.950199	0.894234	0.85354	0.922624	0.676143	0.832388	0.948112	0.960782	1	0.940547	0.977207	0.903667	0.968716	0.907869	0.951597	0.964133	0.972355	0.972667	0.971403	0.905871	0.645029	0.853726	0.875885	0.85727	0.964	0.961257	0.869167	0.949918	0.92847	0.721836	0.898093	0.877667	0.891004	0.919973	0.927766	0.882849	0.874523
0.967866	0.839664	0.825567	0.773794	0.789756	0.755766	0.717122	0.95367	0.932485	0.925846	0.861706	0.783217	0.949847	0.94499	0.864162	0.906362	0.906814	0.688748	0.852096	0.911968	0.970171	0.940547	1	0.952286	0.873751	0.940894	0.876661	0.920287	0.960795	0.945476	0.956796	0.950956	0.871469	0.696768	0.825174	0.838491	0.814693	0.970032	0.958746	0.83694	0.972315	0.897267	0.677129	0.866276	0.845377	0.852576	0.885773	0.94941	0.831141	0.831353
0.969924	0.895526	0.799561	0.81954	0.832487	0.828119	0.715683	0.975855	0.922846	0.970041	0.913615	0.857867	0.940569	0.957225	0.916555	0.876792	0.937232	0.696053	0.840892	0.96579	0.969245	0.977207	0.952286	1	0.927576	0.984523	0.931385	0.968875	0.971967	0.977746	0.97943	0.987178	0.926892	0.65086	0.87848	0.903932	0.875172	0.975778	0.969647	0.89586	0.960966	0.941433	0.747975	0.92304	0.900664	0.899497	0.94211	0.942044	0.896015	0.900785
0.892018	0.939297	0.740544	0.867856	0.90874	0.891338	0.668601	0.904756	0.858741	0.905338	0.946809	0.884559	0.852759	0.873845	0.94365	0.816802	0.901717	0.629313	0.763604	0.94117	0.886674	0.903667	0.873751	0.927576	1	0.93375	0.947477	0.946458	0.882046	0.898988	0.897883	0.923477	0.953228	0.600407	0.925521	0.939095	0.871412	0.894232	0.885438	0.947436	0.885088	0.92865	0.839727	0.974123	0.957408	0.908	0.953364	0.852208	0.932345	0.966897
0.956604	0.898658	0.800156	0.832674	0.846748	0.841393	0.711118	0.969552	0.921849	0.964037	0.917679	0.859414	0.921565	0.942296	0.92863	0.865253	0.936616	0.675129	0.821473	0.963162	0.954505	0.968716	0.940894	0.984523	0.93375	1	0.93428	0.965335	0.954213	0.969012	0.967848	0.980217	0.933455	0.638766	0.885674	0.914024	0.880672	0.960288	0.954171	0.899272	0.948858	0.954724	0.762906	0.929143	0.908839	0.904526	0.944882	0.924607	0.907628	0.906288
0.899522	0.964607	0.745678	0.888964	0.901772	0.882437	0.662372	0.914007	0.863697	0.912649	0.961066	0.871102	0.860384	0.880208	0.950012	0.820733	0.922909	0.638518	0.765654	0.957199	0.893152	0.907869	0.876661	0.931385	0.947477	0.93428	1	0.956865	0.890525	0.905874	0.902141	0.925836	0.961614	0.596323	0.938824	0.929122	0.88787	0.898721	0.893103	0.957093	0.887071	0.933504	0.832226	0.958977	0.960989	0.912183	0.970509	0.860238	0.94583	0.946173
0.940353	0.926769	0.781453	0.864607	0.862738	0.854994	0.702237	0.94924	0.896255	0.939572	0.953696	0.857205	0.899229	0.916991	0.942064	0.85267	0.940489	0.668928	0.804296	0.971203	0.933694	0.951597	0.920287	0.968875	0.946458	0.965335	0.956865	1	0.932906	0.951995	0.944964	0.964194	0.956787	0.631718	0.918715	0.924409	0.877159	0.938311	0.932943	0.935382	0.929823	0.961296	0.794569	0.947802	0.938994	0.932797	0.964623	0.903166	0.925405	0.926265
0.971494	0.853203	0.796624	0.775471	0.777201	0.769035	0.704489	0.959836	0.923265	0.944273	0.866964	0.815779	0.957102	0.960455	0.871939	0.871166	0.910845	0.697545	0.85481	0.925807	0.974823	0.964133	0.960795	0.971967	0.882046	0.954213	0.890525	0.932906	1	0.969255	0.975318	0.963796	0.881004	0.668813	0.829113	0.852624	0.839154	0.984121	0.974945	0.846222	0.967353	0.900165	0.685142	0.874237	0.851501	0.856143	0.899531	0.948633	0.849778	0.849065
0.963608	0.864596	0.797541	0.800983	0.794381	0.793038	0.707919	0.96055	0.918956	0.961094	0.888613	0.829321	0.934552	0.955777	0.894602	0.863411	0.922743	0.690095	0.842906	0.947099	0.965351	0.972355	0.945476	0.977746	0.898988	0.969012	0.905874	0.951995	0.969255	1	0.975478	0.97646	0.90662	0.65105	0.852224	0.877552	0.852708	0.970377	0.970938	0.869672	0.956676	0.931154	0.717617	0.894886	0.87436	0.881855	0.920867	0.941408	0.875982	0.869922
0.970304	0.867676	0.802239	0.79211	0.791889	0.804293	0.716655	0.965104	0.921946	0.95918	0.88449	0.844028	0.945739	0.968545	0.889715	0.87748	0.921833	0.704558	0.853631	0.94328	0.979037	0.972667	0.956796	0.97943	0.897883	0.967848	0.902141	0.944964	0.975318	0.975478	1	0.975395	0.900789	0.660098	0.849026	0.874807	0.862521	0.978492	0.976548	0.864108	0.966468	0.918492	0.707339	0.893584	0.87191	0.875991	0.915788	0.949791	0.870012	0.867747
0.966061	0.886456	0.798415	0.815506	0.829809	0.82401	0.716667	0.968785	0.921689	0.965152	0.910612	0.847362	0.936849	0.952014	0.913906	0.877905	0.932423	0.696474	0.837653	0.959401	0.963437	0.971403	0.950956	0.987178	0.923477	0.980217	0.925836	0.964194	0.963796	0.97646	0.975395	1	0.925683	0.650228	0.875323	0.900274	0.869563	0.96928	0.96292	0.892114	0.95679	0.944062	0.746445	0.924057	0.897715	0.900408	0.936451	0.936501	0.894033	0.895365
0.893054	0.947423	0.736712	0.890347	0.88675	0.893688	0.673965	0.904969	0.860188	0.906847	0.965238	0.86742	0.851037	0.873585	0.944119	0.814522	0.906134	0.634364	0.764348	0.953905	0.886966	0.905871	0.871469	0.926892	0.953228	0.933455	0.961614	0.956787	0.881004	0.90662	0.900789	0.925683	1	0.593476	0.940252	0.930675	0.867097	0.890696	0.88888	0.968782	0.885065	0.938398	0.834098	0.959064	0.971188	0.916621	0.961259	0.853372	0.956809	0.943114
0.666963	0.565057	0.65741	0.526082	0.544975	0.522123	0.559926	0.647169	0.629129	0.618954	0.5832	0.526293	0.672334	0.660267	0.573721	0.643955	0.62854	0.557444	0.689295	0.613877	0.669656	0.645029	0.696768	0.65086	0.600407	0.638766	0.596323	0.631718	0.668813	0.65105	0.660098	0.650228	0.593476	1	0.563455	0.567541	0.535168	0.670696	0.657902	0.573863	0.682506	0.610326	0.463331	0.592408	0.569814	0.602237	0.607968	0.662938	0.563404	0.560517
0.846467	0.940375	0.695345	0.901087	0.904703	0.889376	0.615462	0.857651	0.809266	0.855766	0.952896	0.840311	0.80261	0.820624	0.929109	0.77332	0.876694	0.595578	0.70795	0.913229	0.836398	0.853726	0.825174	0.87848	0.925521	0.885674	0.938824	0.918715	0.829113	0.852224	0.849026	0.875323	0.940252	0.563455	1	0.90007	0.845456	0.841154	0.836169	0.954336	0.834712	0.900328	0.852592	0.937142	0.948801	0.889743	0.94057	0.800713	0.909606	0.929704
0.865709	0.922911	0.723711	0.85184	0.892629	0.904226	0.659034	0.878082	0.819084	0.880861	0.923786	0.871001	0.829878	0.849796	0.92856	0.787096	0.881395	0.636535	0.738114	0.92239	0.854517	0.875885	0.838491	0.903932	0.939095	0.914024	0.929122	0.924409	0.852624	0.877552	0.874807	0.900274	0.930675	0.567541	0.90007	1	0.88548	0.861772	0.854729	0.925123	0.849255	0.911207	0.82975	0.937617	0.932636	0.90626	0.940821	0.832209	0.909644	0.929209
0.840102	0.877163	0.721257	0.802624	0.81252	0.857402	0.655817	0.859828	0.82118	0.880194	0.860013	0.846395	0.811106	0.84581	0.880842	0.762097	0.866608	0.658527	0.738837	0.880404	0.847924	0.85727	0.814693	0.875172	0.871412	0.880672	0.88787	0.877159	0.839154	0.852708	0.862521	0.869563	0.867097	0.535168	0.845456	0.88548	1	0.846972	0.8504	0.854958	0.83339	0.873774	0.772394	0.876974	0.86857	0.854436	0.887736	0.823133	0.859596	0.882873
0.979724	0.863194	0.815556	0.783703	0.789916	0.785005	0.712944	0.966311	0.93388	0.956203	0.880127	0.821451	0.966355	0.970214	0.884801	0.897547	0.920011	0.716918	0.871852	0.9336	0.983367	0.964	0.970032	0.975778	0.894232	0.960288	0.898721	0.938311	0.984121	0.970377	0.978492	0.96928	0.890696	0.670696	0.841154	0.861772	0.846972	1	0.983445	0.85778	0.976495	0.905502	0.693644	0.886492	0.866721	0.86372	0.909615	0.949557	0.856495	0.858216
0.973133	0.861327	0.801844	0.782048	0.776579	0.776138	0.706871	0.963664	0.935045	0.95433	0.873115	0.82047	0.957693	0.972505	0.876897	0.888085	0.914415	0.709973	0.868266	0.930747	0.980061	0.961257	0.958746	0.969647	0.885438	0.954171	0.893103	0.932943	0.974945	0.970938	0.976548	0.96292	0.88888	0.657902	0.836169	0.854729	0.8504	0.983445	1	0.853944	0.973636	0.901706	0.688102	0.879863	0.86219	0.853143	0.906715	0.948604	0.853778	0.854593
0.86082	0.962041	0.703389	0.901974	0.910452	0.906977	0.631105	0.871433	0.822475	0.871655	0.968891	0.863575	0.817855	0.840235	0.936059	0.793352	0.883454	0.613904	0.732325	0.928623	0.852255	0.869167	0.83694	0.89586	0.947436	0.899272	0.957093	0.935382	0.846222	0.869672	0.864108	0.892114	0.968782	0.573863	0.954336	0.925123	0.854958	0.85778	0.853944	1	0.851519	0.909596	0.864022	0.964373	0.980296	0.896018	0.958916	0.816901	0.935454	0.956144
0.968329	0.855649	0.820482	0.782428	0.78392	0.770391	0.716044	0.957147	0.937349	0.937475	0.872326	0.808273	0.952526	0.962787	0.873158	0.903196	0.907305	0.706514	0.873553	0.922385	0.975992	0.949918	0.972315	0.960966	0.885088	0.948858	0.887071	0.929823	0.967353	0.956676	0.966468	0.95679	0.885065	0.682506	0.834712	0.849255	0.83339	0.976495	0.973636	0.851519	1	0.901937	0.687535	0.878565	0.860321	0.855696	0.898773	0.950615	0.846499	0.849052
0.910927	0.897512	0.781444	0.860173	0.861488	0.838044	0.71071	0.92662	0.894977	0.920667	0.929744	0.828914	0.865154	0.888036	0.926742	0.831772	0.926001	0.641998	0.767691	0.945986	0.90444	0.92847	0.897267	0.941433	0.92865	0.954724	0.933504	0.961296	0.900165	0.931154	0.918492	0.944062	0.938398	0.610326	0.900328	0.911207	0.873774	0.905502	0.901706	0.909596	0.901937	1	0.790781	0.921807	0.921298	0.935729	0.93869	0.887347	0.919861	0.901103
0.696436	0.855926	0.585345	0.804533	0.890518	0.87432	0.53423	0.72127	0.677174	0.74042	0.841692	0.796018	0.650625	0.67778	0.841934	0.63562	0.753024	0.470946	0.589288	0.786961	0.685709	0.721836	0.677129	0.747975	0.839727	0.762906	0.832226	0.794569	0.685142	0.717617	0.707339	0.746445	0.834098	0.463331	0.852592	0.82975	0.772394	0.693644	0.688102	0.864022	0.687535	0.790781	1	0.851396	0.857227	0.79465	0.83188	0.672421	0.827663	0.86463
0.886623	0.95235	0.731582	0.878141	0.915914	0.903753	0.654101	0.901515	0.851829	0.905363	0.957628	0.88211	0.846251	0.870415	0.949001	0.822428	0.901441	0.633856	0.760494	0.944837	0.879896	0.898093	0.866276	0.92304	0.974123	0.929143	0.958977	0.947802	0.874237	0.894886	0.893584	0.924057	0.959064	0.592408	0.937142	0.937617	0.876974	0.886492	0.879863	0.964373	0.878565	0.921807	0.851396	1	0.963888	0.907356	0.961361	0.846731	0.935909	0.971717
0.868495	0.961998	0.721515	0.901227	0.905144	0.903829	0.647648	0.880224	0.835878	0.884668	0.973986	0.866109	0.823156	0.847573	0.950714	0.800387	0.891862	0.617737	0.741701	0.937357	0.861482	0.877667	0.845377	0.900664	0.957408	0.908839	0.960989	0.938994	0.851501	0.87436	0.87191	0.897715	0.971188	0.569814	0.948801	0.932636	0.86857	0.866721	0.86219	0.980296	0.860321	0.921298	0.857227	0.963888	1	0.903916	0.963506	0.82382	0.942341	0.954108
0.867117	0.882553	0.759061	0.859897	0.858977	0.841962	0.704627	0.874663	0.827851	0.874005	0.918721	0.802751	0.830222	0.848346	0.905597	0.788479	0.894667	0.654872	0.75484	0.924617	0.86145	0.891004	0.852576	0.899497	0.908	0.904526	0.912183	0.932797	0.856143	0.881855	0.875991	0.900408	0.916621	0.602237	0.889743	0.90626	0.854436	0.86372	0.853143	0.896018	0.855696	0.935729	0.79465	0.907356	0.903916	1	0.9149	0.83523	0.906624	0.885832
0.912368	0.956035	0.748599	0.890049	0.889578	0.891249	0.665842	0.922123	0.868613	0.919314	0.962535	0.875504	0.871396	0.890503	0.949127	0.821248	0.920309	0.652467	0.778591	0.961126	0.903862	0.919973	0.885773	0.94211	0.953364	0.944882	0.970509	0.964623	0.899531	0.920867	0.915788	0.936451	0.961259	0.607968	0.94057	0.940821	0.887736	0.909615	0.906715	0.958916	0.898773	0.93869	0.83188	0.961361	0.963506	0.9149	1	0.870005	0.936181	0.946592
0.943616	0.824065	0.820083	0.748136	0.760715	0.74447	0.721029	0.934953	0.91349	0.925432	0.838787	0.78929	0.931426	0.93621	0.845515	0.879141	0.893673	0.681949	0.860438	0.899483	0.95234	0.927766	0.94941	0.942044	0.852208	0.924607	0.860238	0.903166	0.948633	0.941408	0.949791	0.936501	0.853372	0.662938	0.800713	0.832209	0.823133	0.949557	0.948604	0.816901	0.950615	0.887347	0.672421	0.846731	0.82382	0.83523	0.870005	1	0.821629	0.819101
0.856987	0.937841	0.714379	0.864929	0.869313	0.869905	0.667172	0.8772	0.83815	0.886205	0.932699	0.84946	0.812556	0.843471	0.920645	0.778832	0.890304	0.606778	0.73347	0.927084	0.851573	0.882849	0.831141	0.896015	0.932345	0.907628	0.94583	0.925405	0.849778	0.875982	0.870012	0.894033	0.956809	0.563404	0.909606	0.909644	0.859596	0.856495	0.853778	0.935454	0.846499	0.919861	0.827663	0.935909	0.942341	0.906624	0.936181	0.821629	1	0.923189
0.856721	0.948425	0.701023	0.871309	0.919966	0.911942	0.628983	0.877765	0.823159	0.883105	0.943491	0.902915	0.817447	0.843891	0.935482	0.783469	0.87662	0.606031	0.729022	0.923984	0.852612	0.874523	0.831353	0.900785	0.966897	0.906288	0.946173	0.926265	0.849065	0.869922	0.867747	0.895365	0.943114	0.560517	0.929704	0.929209	0.882873	0.858216	0.854593	0.956144	0.849052	0.901103	0.86463	0.971717	0.954108	0.885832	0.946592	0.819101	0.923189	1
0.946625	0.892861	0.786991	0.831167	0.840449	0.833098	0.71769	0.958716	0.908761	0.959058	0.919776	0.843708	0.909569	0.931455	0.924126	0.858017	0.930096	0.673742	0.815513	0.961386	0.945059	0.964786	0.929831	0.975413	0.940149	0.974507	0.930716	0.96717	0.942416	0.963419	0.957973	0.977351	0.936337	0.632128	0.887258	0.906611	0.870476	0.949613	0.942951	0.899916	0.935835	0.953486	0.766348	0.931469	0.909769	0.918503	0.941236	0.915548	0.914411	0.907904
0.883946	0.928006	0.724639	0.860878	0.863817	0.881662	0.645232	0.905023	0.859889	0.9042	0.941833	0.882486	0.839351	0.872019	0.929352	0.800077	0.890005	0.615413	0.756761	0.954734	0.880949	0.904466	0.857375	0.921211	0.929769	0.929757	0.945167	0.939543	0.875636	0.902376	0.896325	0.918181	0.959078	0.569957	0.915603	0.912339	0.873009	0.882724	0.882859	0.93937	0.875661	0.927986	0.817301	0.938975	0.942427	0.890579	0.952043	0.847665	0.931504	0.928054
0.841063	0.935903	0.699409	0.862734	0.916649	0.892473	0.632143	0.863122	0.814453	0.867758	0.92428	0.888957	0.796547	0.825308	0.92806	0.763805	0.87085	0.576486	0.713092	0.909425	0.835058	0.857389	0.822479	0.881832	0.938996	0.896618	0.929625	0.912044	0.83078	0.860758	0.852141	0.877347	0.928067	0.559427	0.912154	0.923035	0.871513	0.838969	0.837728	0.936287	0.830973	0.904187	0.882899	0.941524	0.93253	0.876209	0.93582	0.814882	0.916603	0.950091
0.867869	0.898533	0.740028	0.844165	0.877727	0.817561	0.64118	0.889395	0.85758	0.875517	0.892009	0.817284	0.820167	0.83897	0.911396	0.804913	0.887957	0.566775	0.731237	0.893153	0.847374	0.864298	0.857527	0.886076	0.91358	0.90269	0.907025	0.904202	0.852282	0.872474	0.851276	0.879959	0.891586	0.569506	0.874517	0.882578	0.854338	0.859179	0.857872	0.88749	0.861836	0.908763	0.808637	0.907431	0.89946	0.852402	0.908081	0.842509	0.879313	0.90538
0.880223	0.946431	0.724751	0.854434	0.919624	0.902909	0.636001	0.895451	0.842277	0.895507	0.931463	0.894042	0.835748	0.858757	0.942392	0.800449	0.897362	0.616196	0.743234	0.92716	0.869148	0.885153	0.856705	0.912826	0.951048	0.920375	0.946124	0.932224	0.866976	0.885163	0.881618	0.9039	0.929347	0.573094	0.916437	0.930036	0.883689	0.879017	0.872852	0.936635	0.866879	0.906374	0.861184	0.950119	0.939683	0.877601	0.94942	0.839639	0.91213	0.952475
0.884545	0.958471	0.733919	0.89029	0.898196	0.899782	0.64488	0.896804	0.843959	0.899548	0.964038	0.868075	0.841631	0.864391	0.947467	0.80774	0.90228	0.626684	0.754847	0.941984	0.878972	0.893146	0.861035	0.916352	0.946783	0.922984	0.964558	0.946315	0.871839	0.892257	0.888305	0.912043	0.958033	0.577497	0.943888	0.9309	0.877776	0.883945	0.879101	0.963845	0.87448	0.92195	0.854354	0.958262	0.972902	0.90288	0.971509	0.840666	0.932484	0.947338
0.823374	0.943206	0.678015	0.885679	0.914364	0.900907	0.609155	0.837186	0.785654	0.848661	0.949856	0.848206	0.780523	0.802127	0.939079	0.756547	0.860017	0.596543	0.695556	0.902659	0.814309	0.83754	0.796858	0.863981	0.925828	0.872744	0.932273	0.905177	0.810349	0.834959	0.829182	0.857368	0.928775	0.533231	0.940487	0.914173	0.85131	0.823496	0.814805	0.949868	0.810379	0.881627	0.875726	0.94034	0.944821	0.887603	0.934484	0.778011	0.91478	0.938015
0.850831	0.937344	0.695357	0.860851	0.891569	0.886431	0.620678	0.86435	0.811541	0.869397	0.933143	0.860909	0.808659	0.829686	0.918989	0.775004	0.870532	0.619699	0.717816	0.912507	0.840366	0.8641	0.822139	0.888502	0.923859	0.894932	0.939902	0.92092	0.840347	0.868612	0.855905	0.883695	0.931905	0.564832	0.918999	0.916397	0.849626	0.848621	0.844276	0.94068	0.835706	0.899183	0.856545	0.9395	0.933974	0.881475	0.95557	0.807574	0.914691	0.932181
0.598318	0.762535	0.471239	0.753113	0.798328	0.793266	0.393124	0.618257	0.564083	0.631034	0.75656	0.73858	0.554486	0.578746	0.736614	0.533041	0.65446	0.387798	0.477979	0.691859	0.592699	0.622207	0.57343	0.647917	0.743234	0.663183	0.743295	0.696347	0.590356	0.614244	0.612711	0.643458	0.740257	0.395592	0.771097	0.725708	0.669951	0.596741	0.588635	0.776431	0.587827	0.680642	0.841495	0.757189	0.767433	0.68474	0.734329	0.558576	0.728397	0.781595
0.857251	0.948476	0.701462	0.858908	0.903832	0.894705	0.615789	0.86813	0.81646	0.869418	0.937755	0.883273	0.817572	0.836087	0.928942	0.784262	0.877058	0.624619	0.730723	0.913863	0.849618	0.861606	0.830805	0.890554	0.930155	0.891841	0.947072	0.920798	0.847582	0.863759	0.859955	0.881812	0.932519	0.560604	0.919537	0.916063	0.864208	0.856307	0.851589	0.943078	0.844883	0.887018	0.860673	0.942276	0.939158	0.871586	0.951114	0.81684	0.907012	0.944859
0.89147	0.9455	0.730757	0.897766	0.878672	0.882026	0.663945	0.90151	0.854528	0.898309	0.966018	0.865335	0.847491	0.870879	0.941291	0.805251	0.910343	0.619826	0.759311	0.952615	0.883202	0.903214	0.868258	0.922856	0.962551	0.925894	0.958731	0.956059	0.880352	0.902217	0.89605	0.9205	0.971669	0.590743	0.93969	0.92428	0.864381	0.888757	0.884692	0.967979	0.883186	0.936636	0.82582	0.962803	0.973478	0.914489	0.960901	0.849445	0.944462	0.950137
0.863174	0.909041	0.713391	0.873867	0.845232	0.846206	0.640916	0.872568	0.822946	0.869576	0.927292	0.819515	0.825009	0.844311	0.908279	0.781254	0.891597	0.619894	0.738589	0.92078	0.858587	0.87481	0.843242	0.892974	0.904537	0.896863	0.929031	0.924511	0.855835	0.876113	0.870691	0.892471	0.931139	0.580412	0.904816	0.887722	0.846896	0.861781	0.857144	0.922923	0.853031	0.910624	0.802347	0.915641	0.92256	0.899188	0.929463	0.824331	0.909696	0.899431
0.912294	0.94439	0.746923	0.869749	0.870207	0.886014	0.664274	0.927065	0.870745	0.927679	0.946242	0.900083	0.872085	0.903255	0.952442	0.820353	0.914587	0.647686	0.792374	0.962295	0.908902	0.9269	0.88283	0.945357	0.953605	0.950609	0.956501	0.95611	0.906739	0.926421	0.922119	0.936672	0.953323	0.585263	0.918067	0.939633	0.895275	0.91571	0.913072	0.943969	0.903567	0.922568	0.814562	0.956483	0.950589	0.894449	0.965045	0.871547	0.929463	0.947186
0.779877	0.910155	0.657351	0.849841	0.919774	0.891562	0.579882	0.804179	0.76494	0.81239	0.90416	0.864715	0.734396	0.760702	0.902469	0.712997	0.826727	0.546402	0.644849	0.858802	0.771589	0.801664	0.759324	0.823022	0.901108	0.843654	0.899932	0.868533	0.767061	0.795413	0.785058	0.8202	0.896493	0.502989	0.905944	0.883122	0.843487	0.776514	0.772897	0.914261	0.768926	0.863281	0.887729	0.91025	0.914617	0.848088	0.897084	0.738992	0.886916	0.929221
0.96292	0.86097	0.791792	0.783136	0.77443	0.783688	0.710155	0.962378	0.923513	0.951088	0.876682	0.828465	0.934732	0.956899	0.88048	0.878349	0.918061	0.692354	0.841911	0.930519	0.966467	0.963908	0.944856	0.967515	0.886495	0.955012	0.894136	0.938128	0.961857	0.96399	0.971511	0.961826	0.889279	0.643378	0.83888	0.859634	0.857666	0.964198	0.972276	0.856029	0.961405	0.911535	0.699577	0.883543	0.863711	0.856789	0.906811	0.940307	0.85977	0.859326
0.88996	0.942924	0.73249	0.889581	0.880165	0.869978	0.648722	0.902996	0.852654	0.895512	0.943026	0.85261	0.845731	0.872653	0.928314	0.806157	0.900988	0.629799	0.75693	0.943157	0.88585	0.89975	0.865956	0.919617	0.935948	0.923585	0.951964	0.945853	0.877247	0.900935	0.895137	0.915149	0.950981	0.587709	0.92391	0.919724	0.867413	0.886767	0.886544	0.945639	0.881677	0.926922	0.822068	0.94407	0.946627	0.902599	0.960462	0.850888	0.930774	0.930424
0.906772	0.938157	0.756805	0.885233	0.89107	0.87077	0.680574	0.918597	0.866071	0.916859	0.967988	0.855864	0.865706	0.883354	0.958041	0.830313	0.926885	0.646304	0.774989	0.962748	0.899601	0.917601	0.887531	0.939467	0.945596	0.940795	0.962973	0.968486	0.896046	0.91801	0.91123	0.93528	0.957949	0.607626	0.935885	0.925881	0.871577	0.905547	0.897093	0.949593	0.89481	0.947076	0.825049	0.953832	0.950963	0.932837	0.964328	0.869365	0.934853	0.934004
0.862259	0.953258	0.708613	0.8985	0.909876	0.898635	0.633189	0.874258	0.832494	0.873637	0.963596	0.857473	0.815167	0.839803	0.938888	0.791459	0.88182	0.607023	0.728295	0.930535	0.853953	0.872959	0.83949	0.897141	0.953169	0.910991	0.951154	0.935596	0.846048	0.875169	0.867574	0.896462	0.964528	0.578197	0.948935	0.927845	0.856404	0.85778	0.855466	0.979474	0.853065	0.922751	0.854964	0.963006	0.975203	0.903188	0.955447	0.818225	0.935791	0.953109
0.904884	0.925079	0.773375	0.885608	0.871811	0.849248	0.698681	0.911038	0.87613	0.908296	0.955735	0.834035	0.860479	0.886757	0.937896	0.843168	0.919955	0.652461	0.787098	0.949517	0.900292	0.907844	0.89291	0.927649	0.933727	0.930331	0.945693	0.959122	0.887458	0.912991	0.908532	0.927254	0.950635	0.625893	0.922569	0.907381	0.854841	0.901871	0.900548	0.936892	0.904154	0.948315	0.805023	0.937203	0.943999	0.925738	0.95141	0.871429	0.92298	0.915329
0.956468	0.845569	0.808372	0.772298	0.777765	0.787743	0.711506	0.94783	0.909794	0.950366	0.866031	0.835758	0.938255	0.954808	0.874814	0.872117	0.909489	0.709443	0.851909	0.928805	0.964277	0.955029	0.943257	0.965685	0.878234	0.954763	0.887031	0.929821	0.962252	0.964259	0.971821	0.962575	0.88208	0.654242	0.830773	0.862316	0.856998	0.963503	0.961911	0.845429	0.95324	0.905668	0.694577	0.876443	0.850517	0.860305	0.899248	0.950802	0.851132	0.851007
0.956798	0.866556	0.803254	0.802965	0.818496	0.812495	0.721415	0.958309	0.915498	0.956356	0.894862	0.832229	0.92572	0.94058	0.901724	0.870534	0.923698	0.691855	0.823321	0.943229	0.95646	0.968072	0.946444	0.975032	0.909331	0.97579	0.90993	0.95224	0.959476	0.969293	0.968368	0.979061	0.912429	0.661187	0.858221	0.890121	0.862099	0.96137	0.952236	0.872794	0.947301	0.942109	0.734171	0.90355	0.881221	0.900784	0.919339	0.92486	0.885576	0.874845
0.949131	0.874138	0.791324	0.815001	0.827905	0.826185	0.716248	0.954795	0.905124	0.952387	0.906596	0.84224	0.914813	0.931856	0.910628	0.852422	0.927339	0.675848	0.815011	0.954307	0.946472	0.969023	0.93214	0.976625	0.916869	0.977554	0.915319	0.959148	0.948742	0.969138	0.964166	0.978979	0.920926	0.642065	0.870798	0.901171	0.858947	0.950422	0.944289	0.88373	0.937525	0.950284	0.751593	0.911863	0.890055	0.912835	0.928675	0.921581	0.894877	0.886936
0.956272	0.876005	0.783582	0.80136	0.798744	0.807395	0.701211	0.967476	0.92207	0.962153	0.888435	0.844342	0.923824	0.954126	0.902431	0.859103	0.92423	0.672473	0.828352	0.947466	0.959196	0.969163	0.93312	0.974477	0.90701	0.968437	0.911752	0.94558	0.961978	0.975101	0.969796	0.970521	0.907885	0.62277	0.853476	0.879748	0.875331	0.963189	0.966506	0.871525	0.951008	0.933433	0.727157	0.901713	0.880879	0.873673	0.920941	0.928556	0.887558	0.881761
0.912888	0.89288	0.791512	0.82954	0.84859	0.812616	0.693885	0.909645	0.892015	0.900267	0.917873	0.808061	0.874263	0.888778	0.914527	0.880632	0.909001	0.653048	0.799875	0.917461	0.903242	0.888994	0.912362	0.912475	0.906771	0.920583	0.9137	0.928844	0.888681	0.902795	0.899293	0.914857	0.914405	0.633216	0.883946	0.875533	0.822117	0.909556	0.900135	0.9017	0.9141	0.909224	0.770794	0.912606	0.907629	0.874188	0.918097	0.876652	0.886105	0.880679
0.889576	0.958548	0.733225	0.906027	0.901759	0.891061	0.659543	0.901625	0.856235	0.897999	0.973506	0.864945	0.84799	0.869715	0.951349	0.812127	0.909221	0.626156	0.76557	0.953872	0.883372	0.897713	0.870046	0.91983	0.953888	0.92687	0.970269	0.956479	0.875136	0.900268	0.892497	0.918911	0.976508	0.600646	0.951049	0.928595	0.870331	0.886111	0.883671	0.976771	0.883006	0.934466	0.843659	0.968682	0.976461	0.917575	0.973405	0.848332	0.944336	0.951144
0.871677	0.958148	0.712945	0.90502	0.91275	0.891643	0.643021	0.881493	0.831827	0.876043	0.968364	0.858427	0.830741	0.851163	0.939702	0.800502	0.889978	0.616279	0.743859	0.938081	0.864419	0.880388	0.851513	0.904101	0.952466	0.907857	0.961497	0.942645	0.857459	0.881006	0.874151	0.901299	0.967898	0.592803	0.952319	0.927313	0.851517	0.867573	0.864323	0.983971	0.864678	0.918302	0.850987	0.967066	0.973208	0.907734	0.962779	0.829317	0.93626	0.952561
0.772502	0.905578	0.611656	0.849396	0.873902	0.85269	0.527485	0.783884	0.733909	0.78119	0.881064	0.796135	0.731231	0.751563	0.853546	0.703743	0.787675	0.536904	0.645242	0.839477	0.764023	0.775338	0.747331	0.805851	0.862467	0.810335	0.886625	0.841941	0.757675	0.776085	0.773202	0.798555	0.884687	0.499526	0.88239	0.849741	0.779623	0.767713	0.766231	0.915905	0.763544	0.807688	0.846269	0.883682	0.902817	0.794743	0.886871	0.725822	0.853949	0.882746
0.85769	0.969221	0.702828	0.899889	0.922682	0.906426	0.624617	0.871268	0.821803	0.871	0.959988	0.866806	0.815856	0.837823	0.937419	0.790076	0.881335	0.603528	0.728988	0.923865	0.849897	0.864857	0.835769	0.892385	0.950494	0.897646	0.958637	0.926931	0.842669	0.861752	0.861214	0.886967	0.956386	0.570049	0.950249	0.924665	0.863057	0.855208	0.850939	0.981947	0.849311	0.900084	0.871688	0.965921	0.976106	0.887937	0.95682	0.816184	0.929758	0.963537
0.841007	0.960232	0.690423	0.896635	0.926285	0.913179	0.615659	0.856909	0.812812	0.857287	0.957011	0.862028	0.796918	0.819346	0.935566	0.774638	0.865583	0.589008	0.710597	0.915024	0.833221	0.851372	0.818908	0.87809	0.947345	0.892371	0.947372	0.917744	0.825105	0.85063	0.846048	0.875453	0.954323	0.551357	0.94841	0.927056	0.854288	0.837767	0.83394	0.977945	0.832951	0.903357	0.880017	0.959258	0.975139	0.888132	0.94987	0.797797	0.928068	0.957292
0.863096	0.954608	0.706981	0.901229	0.89844	0.888134	0.643168	0.877036	0.829468	0.871391	0.961572	0.856536	0.821695	0.843959	0.931144	0.789781	0.883076	0.606348	0.735004	0.933893	0.856462	0.871524	0.8411	0.895893	0.952254	0.902343	0.954124	0.935976	0.847108	0.874452	0.867702	0.894238	0.970021	0.581319	0.941948	0.927674	0.852457	0.857589	0.858368	0.976133	0.857418	0.920042	0.844107	0.958763	0.978061	0.903721	0.958354	0.821738	0.939663	0.949641
0.848243	0.963537	0.68738	0.891062	0.926458	0.907466	0.597205	0.861029	0.805167	0.85674	0.944062	0.864862	0.804659	0.826589	0.926772	0.776291	0.864657	0.595245	0.71547	0.911414	0.839729	0.853204	0.82298	0.881476	0.934221	0.88699	0.947801	0.911077	0.832776	0.851133	0.849868	0.873379	0.937317	0.552207	0.937332	0.921511	0.85505	0.844501	0.841186	0.968108	0.837043	0.881688	0.873282	0.950233	0.958056	0.86981	0.952447	0.801752	0.912753	0.949494
0.862166	0.968608	0.70572	0.893869	0.927291	0.912306	0.624135	0.874138	0.825161	0.875297	0.958487	0.873077	0.821281	0.842794	0.939761	0.795222	0.879503	0.612146	0.733849	0.925576	0.855341	0.868173	0.839296	0.896681	0.954104	0.901667	0.958857	0.928271	0.846987	0.865591	0.864955	0.890419	0.95469	0.568695	0.947815	0.930615	0.866075	0.86075	0.856044	0.979013	0.853993	0.899933	0.871978	0.967957	0.974246	0.885369	0.957995	0.818253	0.92551	0.966009
0.765072	0.678604	0.724084	0.610732	0.637736	0.616366	0.592848	0.733606	0.720229	0.735578	0.69645	0.616216	0.752584	0.764489	0.693414	0.758062	0.737084	0.618389	0.746364	0.729401	0.762399	0.74033	0.767343	0.754538	0.708662	0.743007	0.705214	0.742261	0.761782	0.759337	0.758267	0.756964	0.709292	0.525816	0.667123	0.693843	0.63001	0.772644	0.758756	0.684339	0.766226	0.709978	0.543803	0.704835	0.681865	0.709947	0.713975	0.753913	0.682464	0.662791
0.733863	0.626929	0.692894	0.570556	0.583149	0.591074	0.598791	0.712933	0.710205	0.705741	0.641262	0.618647	0.726374	0.743017	0.634536	0.70935	0.686772	0.61722	0.777368	0.677136	0.749486	0.706533	0.751641	0.717988	0.656727	0.703249	0.656867	0.690659	0.739832	0.717755	0.737653	0.715293	0.653265	0.787184	0.616206	0.618125	0.625621	0.744912	0.73796	0.630029	0.752366	0.669113	0.51657	0.652127	0.636525	0.641265	0.669392	0.738602	0.619336	0.623074
0.889087	0.976652	0.732124	0.898099	0.909256	0.890643	0.653368	0.906532	0.85808	0.899529	0.963253	0.874425	0.846162	0.871191	0.953168	0.811966	0.911369	0.621713	0.755181	0.952012	0.882429	0.895806	0.864744	0.920553	0.955026	0.926655	0.977567	0.948804	0.876409	0.89283	0.891494	0.913143	0.96273	0.581653	0.94489	0.934462	0.884168	0.886293	0.883413	0.966087	0.878308	0.929664	0.844955	0.964769	0.969501	0.906868	0.973661	0.84734	0.953713	0.952968
0.812826	0.707984	0.763624	0.64298	0.641303	0.646315	0.673087	0.790728	0.785908	0.791875	0.721545	0.683509	0.825175	0.842533	0.722542	0.787373	0.770582	0.691118	0.843433	0.773178	0.821495	0.793925	0.817629	0.803543	0.738259	0.790996	0.734317	0.770457	0.816374	0.803756	0.818226	0.79747	0.736874	0.625762	0.684491	0.727059	0.692295	0.828614	0.819141	0.703676	0.830926	0.741421	0.54486	0.729561	0.711444	0.740214	0.748823	0.824023	0.712364	0.69716
0.961698	0.860169	0.798148	0.802631	0.796914	0.785376	0.711931	0.959266	0.924777	0.951393	0.886187	0.817038	0.9322	0.950433	0.890733	0.863325	0.921225	0.676727	0.836003	0.940789	0.960191	0.972579	0.949715	0.972465	0.898425	0.967476	0.901798	0.949516	0.965135	0.9844	0.967919	0.972332	0.903704	0.657881	0.849469	0.869735	0.843722	0.965997	0.965684	0.866392	0.957188	0.934251	0.715207	0.891739	0.871497	0.881491	0.91693	0.935031	0.874358	0.865698
0.970085	0.875228	0.799777	0.798318	0.800799	0.803367	0.707784	0.971767	0.923858	0.959411	0.894224	0.836129	0.949051	0.961352	0.893782	0.882809	0.925934	0.704685	0.844238	0.947548	0.973683	0.972559	0.954656	0.982784	0.904827	0.970902	0.91064	0.95061	0.972416	0.973305	0.979253	0.975878	0.907324	0.650701	0.856856	0.876891	0.856918	0.979219	0.97363	0.87305	0.964087	0.921315	0.710509	0.901283	0.880691	0.881314	0.92167	0.936336	0.874101	0.874729
0.972787	0.894078	0.806432	0.828178	0.832415	0.820123	0.71778	0.970264	0.92381	0.958647	0.920466	0.842968	0.940664	0.952662	0.9161	0.880514	0.941886	0.694585	0.837503	0.962836	0.969617	0.97282	0.958812	0.987481	0.926437	0.979629	0.932051	0.971839	0.96647	0.976264	0.97568	0.984673	0.932378	0.660218	0.885998	0.896893	0.860769	0.97318	0.966705	0.899907	0.963409	0.94879	0.741012	0.921475	0.904513	0.905439	0.941961	0.937158	0.897041	0.893574
0.897581	0.951835	0.741167	0.888721	0.904917	0.884448	0.664369	0.905079	0.855496	0.908254	0.971028	0.870305	0.858357	0.87918	0.960553	0.821244	0.914677	0.649306	0.770971	0.957341	0.890326	0.905066	0.876034	0.930996	0.94634	0.930579	0.969087	0.957948	0.88869	0.907288	0.90246	0.926066	0.962011	0.597417	0.942994	0.932925	0.875365	0.898226	0.890181	0.962589	0.887282	0.928061	0.831936	0.960588	0.961545	0.918517	0.969633	0.857808	0.934428	0.941057
0.871636	0.964103	0.724132	0.898788	0.927828	0.912745	0.630315	0.880426	0.832137	0.884761	0.964778	0.870269	0.827006	0.84578	0.957516	0.797344	0.895766	0.622105	0.736957	0.934232	0.861657	0.874377	0.84966	0.902695	0.948193	0.909531	0.963369	0.935554	0.85488	0.872679	0.870673	0.894871	0.956085	0.572858	0.952461	0.931938	0.874629	0.870227	0.860964	0.965431	0.860184	0.907919	0.866639	0.958677	0.970401	0.897804	0.95933	0.825202	0.930093	0.952697
0.894676	0.962935	0.730275	0.890921	0.903746	0.887909	0.649781	0.904163	0.852683	0.898436	0.95997	0.870579	0.855828	0.875524	0.940968	0.822675	0.903423	0.630984	0.765746	0.946025	0.887695	0.895564	0.874093	0.924239	0.967001	0.92257	0.964584	0.949735	0.883042	0.896156	0.896067	0.919394	0.961565	0.602654	0.942065	0.929457	0.868199	0.893811	0.887947	0.972925	0.886741	0.914925	0.838808	0.976641	0.96904	0.899696	0.964524	0.853033	0.933597	0.964199
0.847912	0.938893	0.690897	0.85618	0.922072	0.90706	0.628324	0.859518	0.8097	0.873629	0.931914	0.897895	0.815362	0.834996	0.922651	0.777939	0.867793	0.622322	0.73148	0.914151	0.842385	0.860801	0.824812	0.891124	0.946694	0.894941	0.937518	0.915847	0.843062	0.866365	0.860081	0.886282	0.934313	0.568444	0.919174	0.92962	0.864386	0.852199	0.845554	0.948842	0.838895	0.891091	0.856707	0.952692	0.93846	0.879415	0.93857	0.811491	0.913493	0.951729
0.835752	0.892384	0.724334	0.814944	0.86769	0.871131	0.672016	0.855807	0.820438	0.872377	0.891342	0.83675	0.798317	0.815296	0.895087	0.764053	0.874661	0.6075	0.707061	0.891075	0.822885	0.855237	0.820175	0.877652	0.903674	0.890473	0.903317	0.898621	0.825219	0.854284	0.847692	0.874498	0.898983	0.560912	0.877012	0.905602	0.863137	0.833551	0.829994	0.889782	0.820949	0.884939	0.813538	0.908207	0.894282	0.867968	0.907618	0.813189	0.886596	0.898858
0.854376	0.911665	0.712078	0.854587	0.905061	0.878311	0.607587	0.85843	0.814308	0.858794	0.925089	0.827736	0.81772	0.824724	0.919158	0.794303	0.87	0.596739	0.729819	0.907141	0.849934	0.854464	0.839947	0.878877	0.911703	0.889542	0.922404	0.900222	0.834806	0.848857	0.854623	0.876328	0.915291	0.587348	0.911984	0.890079	0.829007	0.851313	0.839554	0.920107	0.843431	0.87555	0.822544	0.923127	0.919629	0.875182	0.921772	0.812182	0.88868	0.907479
0.878804	0.964408	0.721912	0.898931	0.905122	0.906429	0.63538	0.895407	0.843852	0.889551	0.963063	0.876066	0.833663	0.858349	0.943825	0.801526	0.895348	0.6127	0.744239	0.940206	0.870781	0.88562	0.853322	0.912321	0.955965	0.91799	0.964233	0.944485	0.865658	0.885643	0.880541	0.905281	0.964944	0.572741	0.947222	0.934061	0.876527	0.876267	0.872877	0.976898	0.868879	0.919169	0.858058	0.96611	0.975515	0.896305	0.968318	0.835655	0.937817	0.96248
0.889961	0.951411	0.734647	0.89492	0.893605	0.88572	0.656837	0.900976	0.849653	0.896016	0.966731	0.859437	0.847753	0.867096	0.94288	0.815135	0.903257	0.632374	0.759346	0.948759	0.882908	0.897325	0.869263	0.921491	0.953613	0.925207	0.960528	0.95352	0.876378	0.897927	0.893609	0.918843	0.969932	0.600934	0.943366	0.928904	0.862352	0.887394	0.88298	0.974481	0.880216	0.930052	0.833356	0.961451	0.974454	0.910124	0.966688	0.84715	0.934021	0.946012
0.889208	0.938977	0.73085	0.842816	0.891782	0.89696	0.656441	0.908168	0.859573	0.913632	0.931095	0.897951	0.849437	0.878635	0.932111	0.818668	0.896827	0.626821	0.761186	0.933412	0.885668	0.903384	0.865158	0.926487	0.967004	0.930697	0.940943	0.936048	0.881892	0.899165	0.900202	0.923008	0.948636	0.58118	0.913338	0.925325	0.88154	0.891962	0.887996	0.939573	0.881619	0.908361	0.841624	0.965678	0.942072	0.875956	0.940609	0.852795	0.927638	0.964345
0.909535	0.950529	0.747686	0.886368	0.892425	0.86886	0.661667	0.918169	0.86986	0.90935	0.953024	0.862893	0.865875	0.887709	0.93989	0.830771	0.912779	0.642171	0.771137	0.955925	0.904391	0.916361	0.889181	0.936988	0.951836	0.940177	0.961536	0.955664	0.898335	0.912998	0.910566	0.930413	0.955764	0.60342	0.932902	0.924022	0.866726	0.906401	0.902973	0.950627	0.901204	0.934592	0.815918	0.953181	0.950953	0.910657	0.961629	0.865697	0.935519	0.937792
0.857979	0.939892	0.705228	0.871877	0.908889	0.88951	0.631982	0.86881	0.821896	0.876676	0.949822	0.860676	0.816202	0.835692	0.943584	0.784502	0.871427	0.615854	0.729069	0.924869	0.8493	0.872381	0.834072	0.894929	0.934189	0.902093	0.943341	0.925618	0.848956	0.872713	0.863073	0.890915	0.94233	0.566132	0.931864	0.920315	0.848913	0.857421	0.849526	0.947036	0.846403	0.903352	0.854884	0.942753	0.941673	0.892164	0.943368	0.815821	0.918854	0.9334
[truncated: 50 more columns]

## Sheet: slant=20,Magnitude
1	0.751919	0.854186	0.808879	-0.0384105	0.00786623	0.782041	0.508964	0.915119	0.385036	0.833674	-0.0542667	0.626558	0.853949	0.149159	0.766048	0.704235	0.730836	0.65231	0.620281	0.955014	0.938401	0.970575	0.371491	0.0201513	0.266958	0.623336	0.770069	0.639614	0.934624	0.889617	0.661063	0.954687	0.892752	0.822742	0.0480144	0.0630821	0.618221	0.905184	0.817129	0.830063	0.746605	-0.0175126	0.0747273	0.813137	0.727217	0.439824	0.934864	0.781471	-0.0212371
0.751919	1	0.973548	0.987106	-0.0144281	0.00266016	0.98824	0.0969144	0.882714	0.0449464	0.979154	-0.0197285	0.145938	0.97598	0.00242695	0.9932	0.184362	0.993159	0.972864	0.142341	0.616568	0.520682	0.643249	0.0424206	-0.0122918	0.0141248	0.232084	0.260283	0.1515	0.640419	0.955341	0.177794	0.870665	0.904686	0.984674	0.00279941	-0.0145086	0.142086	0.939923	0.985091	0.978537	0.229745	-0.00373067	-0.00580861	0.987085	0.215971	0.114628	0.533933	0.365316	-0.015169
0.854186	0.973548	1	0.993485	-0.052223	-0.027638	0.976567	0.165931	0.944011	0.0895601	0.984197	-0.0606941	0.243	0.99581	-0.00827658	0.977648	0.303519	0.964909	0.926775	0.235066	0.753811	0.66473	0.771514	0.0820543	-0.0438292	0.0323292	0.313989	0.385551	0.252019	0.734066	0.995337	0.278188	0.947685	0.9587	0.988063	-0.0227048	-0.0357602	0.237358	0.985239	0.987762	0.9853	0.353473	-0.0358557	-0.0292824	0.986601	0.333213	0.162084	0.680468	0.471359	-0.0533493
0.808879	0.987106	0.993485	1	-0.0364127	-0.0145091	0.983348	0.14087	0.910778	0.0743677	0.983783	-0.0444499	0.207515	0.988757	-0.0016927	0.989962	0.257072	0.982453	0.95747	0.201045	0.688845	0.600029	0.7118	0.0689713	-0.0301751	0.0274408	0.280211	0.337101	0.214617	0.701069	0.980419	0.23974	0.912654	0.935837	0.987117	-0.011681	-0.0251522	0.201611	0.966834	0.991863	0.984966	0.304749	-0.0217996	-0.0176744	0.990306	0.287723	0.145948	0.613303	0.425143	-0.0365683
-0.0384105	-0.0144281	-0.052223	-0.0364127	1	0.875141	-0.046924	0.177647	-0.0481285	0.214407	-0.0378257	0.857291	-0.0105308	-0.0500991	0.76627	-0.048715	0.0137817	-0.0469917	-0.0466034	0.119924	-0.0491463	-0.0509447	-0.0499899	0.291705	0.912525	0.421541	0.564109	0.0384997	-0.0119571	-0.0397913	-0.0507443	0.0442066	-0.0131045	-0.0505998	-0.0406025	0.901254	0.740699	0.0123093	-0.0504064	-0.031932	-0.0486456	-0.00489101	0.932649	0.897455	-0.0343814	0.041466	0.681273	-0.0489389	0.376459	0.939857
0.00786623	0.00266016	-0.027638	-0.0145091	0.875141	1	-0.0276748	0.205669	-0.0179041	0.232716	-0.0138776	0.88801	0.0505821	-0.0259027	0.751878	-0.0298791	0.0693487	-0.0302594	-0.0341857	0.177986	-0.00308516	0.000209718	-0.00287008	0.312184	0.881922	0.413136	0.584773	0.0960956	0.0484499	0.0103594	-0.0234648	0.103461	0.0220645	-0.0225378	-0.0181731	0.891029	0.735219	0.0685057	-0.0217495	-0.00948013	-0.0259298	0.0506556	0.894004	0.883312	-0.0126228	0.0958454	0.698636	-0.000291649	0.418392	0.920027
0.782041	0.98824	0.976567	0.983348	-0.046924	-0.0276748	1	0.103764	0.906758	0.0451626	0.993243	-0.0516215	0.163306	0.985309	-0.022777	0.99203	0.207444	0.986109	0.954297	0.155174	0.653098	0.559791	0.680329	0.0395567	-0.0436962	0.00384218	0.234655	0.284038	0.170101	0.671846	0.964375	0.19636	0.893712	0.922502	0.97989	-0.0263245	-0.0406596	0.158556	0.960535	0.995534	0.995737	0.255247	-0.0342889	-0.0364565	0.997265	0.238305	0.104182	0.573655	0.379172	-0.0492321
0.508964	0.0969144	0.165931	0.14087	0.177647	0.205669	0.103764	1	0.211129	0.971447	0.158715	0.199055	0.932104	0.160702	0.659129	0.106794	0.83747	0.0827525	0.0466244	0.925419	0.425837	0.517653	0.442778	0.96468	0.386677	0.893514	0.727913	0.798991	0.923531	0.623847	0.200228	0.948054	0.289209	0.200817	0.140287	0.377045	0.490829	0.947206	0.217344	0.137601	0.147561	0.792354	0.131931	0.467878	0.134431	0.836418	0.7192	0.464865	0.716763	0.24468
0.915119	0.882714	0.944011	0.910778	-0.0481285	-0.0179041	0.906758	0.211129	1	0.11711	0.927278	-0.0580129	0.303321	0.947624	0.00257651	0.886042	0.388958	0.866578	0.791633	0.297677	0.879884	0.785928	0.885444	0.108636	-0.0387878	0.0472691	0.396469	0.467658	0.315186	0.75311	0.964655	0.345929	0.987008	0.957407	0.933711	-0.0131372	-0.0282876	0.296595	0.962387	0.923427	0.930807	0.439691	-0.0268091	-0.0206657	0.922316	0.414929	0.212629	0.809306	0.563642	-0.0493187
0.385036	0.0449464	0.0895601	0.0743677	0.214407	0.232716	0.0451626	0.971447	0.11711	1	0.0867625	0.254991	0.848028	0.0851775	0.719141	0.0505796	0.715043	0.0335884	0.0104388	0.838815	0.286679	0.364053	0.300702	0.987618	0.443819	0.94942	0.639809	0.665168	0.835624	0.494855	0.115378	0.868381	0.182726	0.110774	0.0712564	0.422077	0.544097	0.874304	0.12693	0.0702821	0.0775933	0.656767	0.152886	0.509162	0.0687241	0.710687	0.666633	0.313722	0.605573	0.283175
0.833674	0.979154	0.984197	0.983783	-0.0378257	-0.0138776	0.993243	0.158715	0.927278	0.0867625	1	-0.0460746	0.229598	0.990982	0.00096956	0.985067	0.28649	0.974945	0.935424	0.223735	0.713335	0.631937	0.740911	0.081264	-0.0299271	0.0350717	0.302763	0.364296	0.238902	0.73347	0.978163	0.264653	0.924871	0.94033	0.982833	-0.0104606	-0.0248626	0.224312	0.977906	0.996218	0.997052	0.333724	-0.0226332	-0.0167013	0.996234	0.315249	0.160592	0.643426	0.451855	-0.0381807
-0.0542667	-0.0197285	-0.0606941	-0.0444499	0.857291	0.88801	-0.0516215	0.199055	-0.0580129	0.254991	-0.0460746	1	-0.0138267	-0.0579071	0.741	-0.0536527	-0.0159512	-0.0509261	-0.0489153	0.104471	-0.0702132	-0.0778635	-0.0719889	0.342035	0.875725	0.468586	0.513903	0.00745972	-0.0155192	-0.0616808	-0.0601105	0.0472693	-0.0279449	-0.058826	-0.0482517	0.873684	0.77697	0.012799	-0.0606205	-0.0390269	-0.0553043	-0.0406909	0.821831	0.855539	-0.0414419	0.00182464	0.628034	-0.0739219	0.326908	0.90141
0.626558	0.145938	0.243	0.207515	-0.0105308	0.0505821	0.163306	0.932104	0.303321	0.848028	0.229598	-0.0138267	1	0.236701	0.453091	0.16497	0.951166	0.133965	0.0863614	0.983455	0.563192	0.672354	0.584446	0.825698	0.160781	0.68998	0.716036	0.927558	0.997172	0.752898	0.285082	0.991406	0.388695	0.293542	0.20988	0.160699	0.275457	0.994731	0.307437	0.203609	0.21819	0.934016	-0.010397	0.269562	0.19929	0.95582	0.654418	0.615526	0.75896	0.0583788
0.853949	0.97598	0.99581	0.988757	-0.0500991	-0.0259027	0.985309	0.160702	0.947624	0.0851775	0.990982	-0.0579071	0.236701	1	-0.00931389	0.978196	0.297065	0.964423	0.923203	0.22897	0.748255	0.66007	0.768741	0.0783434	-0.042421	0.029444	0.309827	0.377241	0.245655	0.737112	0.994239	0.272484	0.947586	0.962429	0.9875	-0.0213661	-0.035239	0.230587	0.990363	0.991618	0.993419	0.346688	-0.0337768	-0.0286745	0.992703	0.326584	0.158505	0.675542	0.465556	-0.0513499
0.149159	0.00242695	-0.00827658	-0.0016927	0.76627	0.751878	-0.022777	0.659129	0.00257651	0.719141	0.00096956	0.741	0.453091	-0.00931389	1	-0.0198261	0.374079	-0.025248	-0.0333791	0.541552	0.0776698	0.112927	0.0830322	0.763064	0.870754	0.825079	0.719363	0.356251	0.443542	0.206513	0.0033717	0.503833	0.0587348	-0.00233462	-0.00780007	0.84253	0.818829	0.490997	0.00724615	-0.0018686	-0.0104896	0.319547	0.706494	0.905625	-0.00374902	0.387607	0.815609	0.0861003	0.556918	0.810606
0.766048	0.9932	0.977648	0.989962	-0.048715	-0.0298791	0.99203	0.106794	0.886042	0.0505796	0.985067	-0.0536527	0.16497	0.978196	-0.0198261	1	0.20294	0.995435	0.978519	0.156007	0.629045	0.539586	0.658554	0.0444635	-0.0438047	0.00957399	0.226338	0.282036	0.171009	0.659929	0.958921	0.195662	0.876707	0.911226	0.980655	-0.0272709	-0.0390483	0.160203	0.947033	0.990903	0.984878	0.251019	-0.0369628	-0.0354666	0.991646	0.234978	0.103235	0.550335	0.369331	-0.0503155
0.704235	0.184362	0.303519	0.257072	0.0137817	0.0693487	0.207444	0.83747	0.388958	0.715043	0.28649	-0.0159512	0.951166	0.297065	0.374079	0.20294	1	0.166674	0.103	0.955094	0.6868	0.801251	0.707743	0.691384	0.13058	0.549312	0.778842	0.976057	0.959517	0.808674	0.353567	0.951057	0.48143	0.374677	0.267507	0.144423	0.222558	0.945008	0.381011	0.255688	0.271252	0.982794	0.0297324	0.232916	0.249713	0.986488	0.675185	0.75267	0.835827	0.0601171
0.730836	0.993159	0.964909	0.982453	-0.0469917	-0.0302594	0.986109	0.0827525	0.866578	0.0335884	0.974945	-0.0509261	0.133965	0.964423	-0.025248	0.995435	0.166674	1	0.982036	0.125236	0.591559	0.496863	0.620546	0.0278021	-0.044203	-0.00167392	0.195129	0.24135	0.139208	0.622514	0.941219	0.163093	0.850312	0.888685	0.977051	-0.0290309	-0.0408613	0.130042	0.923621	0.982044	0.973246	0.212699	-0.0366469	-0.0385311	0.982255	0.198029	0.0805435	0.508116	0.33237	-0.0491456
0.65231	0.972864	0.926775	0.95747	-0.0466034	-0.0341857	0.954297	0.0466244	0.791633	0.0104388	0.935424	-0.0489153	0.0863614	0.923203	-0.0333791	0.978519	0.103	0.982036	1	0.0765204	0.490235	0.403657	0.527495	0.00534118	-0.0458191	-0.0146686	0.135328	0.178632	0.0892442	0.558372	0.892963	0.110908	0.77725	0.833129	0.937252	-0.0341726	-0.044161	0.0825666	0.871527	0.94913	0.93445	0.147487	-0.039418	-0.0433064	0.95016	0.135702	0.0436075	0.409709	0.261451	-0.049048
0.620281	0.142341	0.235066	0.201045	0.119924	0.177986	0.155174	0.925419	0.297677	0.838815	0.223735	0.104471	0.983455	0.22897	0.541552	0.156007	0.955094	0.125236	0.0765204	1	0.562041	0.672186	0.582452	0.826453	0.270232	0.704086	0.799541	0.932709	0.983801	0.745597	0.277582	0.981072	0.388427	0.285409	0.203267	0.272079	0.357324	0.983517	0.30033	0.19784	0.210068	0.937516	0.118548	0.382859	0.193433	0.962812	0.748076	0.615301	0.814863	0.187911
0.955014	0.616568	0.753811	0.688845	-0.0491463	-0.00308516	0.653098	0.425837	0.879884	0.286679	0.713335	-0.0702132	0.563192	0.748255	0.0776698	0.629045	0.6868	0.591559	0.490235	0.562041	1	0.975273	0.994064	0.272222	-0.0182385	0.168788	0.615702	0.749419	0.581403	0.840962	0.802094	0.601633	0.913136	0.822624	0.716067	0.0163876	0.0175875	0.553029	0.815261	0.695506	0.710203	0.730318	-0.0178363	0.0277514	0.688512	0.700435	0.404076	0.986915	0.775592	-0.042588
0.938401	0.520682	0.66473	0.600029	-0.0509447	0.000209718	0.559791	0.517653	0.785928	0.364053	0.631937	-0.0778635	0.672354	0.66007	0.112927	0.539586	0.801251	0.496863	0.403657	0.672186	0.975273	1	0.982158	0.347034	-0.00941997	0.226711	0.685008	0.855772	0.692734	0.883695	0.716879	0.704121	0.842394	0.742934	0.622482	0.0274464	0.0385579	0.660166	0.740739	0.608119	0.624687	0.840744	-0.0172213	0.0504583	0.600347	0.810438	0.481297	0.995576	0.834385	-0.0402972
0.970575	0.643249	0.771514	0.7118	-0.0499899	-0.00287008	0.680329	0.442778	0.885444	0.300702	0.740911	-0.0719889	0.584446	0.768741	0.0830322	0.658554	0.707743	0.620546	0.527495	0.582452	0.994064	0.982158	1	0.286241	-0.0170913	0.179224	0.627134	0.772645	0.603291	0.875901	0.817592	0.622223	0.921966	0.837385	0.73649	0.017926	0.0205765	0.572986	0.834704	0.722097	0.736581	0.751713	-0.0184283	0.0314192	0.715465	0.721431	0.418295	0.987833	0.788843	-0.0426694
0.371491	0.0424206	0.0820543	0.0689713	0.291705	0.312184	0.0395567	0.96468	0.108636	0.987618	0.081264	0.342035	0.825698	0.0783434	0.763064	0.0444635	0.691384	0.0278021	0.00534118	0.826453	0.272222	0.347034	0.286241	1	0.519645	0.967054	0.672895	0.649017	0.811273	0.4827	0.107666	0.852447	0.176499	0.103276	0.0650182	0.498828	0.590828	0.850716	0.119615	0.0658021	0.0713371	0.633933	0.227201	0.58139	0.063792	0.691449	0.712347	0.29856	0.620383	0.366712
0.0201513	-0.0122918	-0.0438292	-0.0301751	0.912525	0.881922	-0.0436962	0.386677	-0.0387878	0.443819	-0.0299271	0.875725	0.160781	-0.042421	0.870754	-0.0438047	0.13058	-0.044203	-0.0458191	0.270232	-0.0182385	-0.00941997	-0.0170913	0.519645	1	0.63656	0.621615	0.140176	0.15297	0.0396517	-0.0390451	0.222174	0.0047159	-0.0424874	-0.0357201	0.936664	0.811233	0.19022	-0.0376427	-0.0266066	-0.0412769	0.0936154	0.85923	0.960073	-0.0286476	0.1519	0.755261	-0.0169557	0.45112	0.947716
0.266958	0.0141248	0.0323292	0.0274408	0.421541	0.413136	0.00384218	0.893514	0.0472691	0.94942	0.0350717	0.468586	0.68998	0.029444	0.825079	0.00957399	0.549312	-0.00167392	-0.0146686	0.704086	0.168788	0.226711	0.179224	0.967054	0.63656	1	0.634274	0.513761	0.677326	0.356131	0.0507075	0.72615	0.106114	0.042951	0.0219148	0.621424	0.689456	0.724025	0.058335	0.0248822	0.0260802	0.492281	0.334707	0.668755	0.0235589	0.554175	0.711274	0.185835	0.552426	0.475246
0.623336	0.232084	0.313989	0.280211	0.564109	0.584773	0.234655	0.727913	0.396469	0.639809	0.302763	0.513903	0.716036	0.309827	0.719363	0.226338	0.778842	0.195129	0.135328	0.799541	0.615702	0.685008	0.627134	0.672895	0.621615	0.634274	1	0.805267	0.724805	0.662404	0.356112	0.759677	0.486089	0.370023	0.287162	0.629474	0.606145	0.723654	0.37792	0.284226	0.286789	0.775058	0.561986	0.701481	0.276925	0.797319	0.938642	0.657001	0.936617	0.607928
0.770069	0.260283	0.385551	0.337101	0.0384997	0.0960956	0.284038	0.798991	0.467658	0.665168	0.364296	0.00745972	0.927558	0.377241	0.356251	0.282036	0.976057	0.24135	0.178632	0.932709	0.749419	0.855772	0.772645	0.649017	0.140176	0.513761	0.805267	1	0.939919	0.855529	0.434546	0.931891	0.562102	0.453472	0.343684	0.164367	0.222589	0.916205	0.462694	0.336491	0.350294	0.99189	0.0600572	0.239328	0.329312	0.988145	0.690471	0.8109	0.87656	0.0817169
0.639614	0.1515	0.252019	0.214617	-0.0119571	0.0484499	0.170101	0.923531	0.315186	0.835624	0.238902	-0.0155192	0.997172	0.245655	0.443542	0.171009	0.959517	0.139208	0.0892442	0.983801	0.581403	0.692734	0.603291	0.811273	0.15297	0.677326	0.724805	0.939919	1	0.763028	0.29504	0.990446	0.401954	0.304725	0.218182	0.157795	0.273665	0.994472	0.318546	0.211472	0.226361	0.946038	-0.012815	0.260444	0.20703	0.965035	0.654813	0.636579	0.770869	0.0530529
0.934624	0.640419	0.734066	0.701069	-0.0397913	0.0103594	0.671846	0.623847	0.75311	0.494855	0.73347	-0.0616808	0.752898	0.737112	0.206513	0.659929	0.808674	0.622514	0.558372	0.745597	0.840962	0.883695	0.875901	0.4827	0.0396517	0.356131	0.662404	0.855529	0.763028	1	0.768752	0.770867	0.826135	0.768844	0.697718	0.0617749	0.0919191	0.739516	0.798794	0.710648	0.725375	0.837937	-0.0187192	0.114757	0.70581	0.826093	0.515132	0.856523	0.793663	-0.0114245
0.889617	0.955341	0.995337	0.980419	-0.0507443	-0.0234648	0.964375	0.200228	0.964655	0.115378	0.978163	-0.0601105	0.285082	0.994239	0.0033717	0.958921	0.353567	0.941219	0.892963	0.277582	0.802094	0.716879	0.817592	0.107666	-0.0390451	0.0507075	0.356112	0.434546	0.29504	0.768752	1	0.321776	0.970898	0.972611	0.980197	-0.0162686	-0.028203	0.278249	0.99447	0.978511	0.979989	0.403004	-0.0325261	-0.0208809	0.977863	0.381725	0.193772	0.73316	0.516524	-0.0506223
0.661063	0.177794	0.278188	0.23974	0.0442066	0.103461	0.19636	0.948054	0.345929	0.868381	0.264653	0.0472693	0.991406	0.272484	0.503833	0.195662	0.951057	0.163093	0.110908	0.981072	0.601633	0.704121	0.622223	0.852447	0.222174	0.72615	0.759677	0.931891	0.990446	0.770867	0.321776	1	0.431424	0.332101	0.24408	0.218679	0.321269	0.992957	0.345365	0.238394	0.252768	0.929917	0.0370274	0.325565	0.23371	0.953429	0.689045	0.651514	0.800918	0.114419
0.954687	0.870665	0.947685	0.912654	-0.0131045	0.0220645	0.893712	0.289209	0.987008	0.182726	0.924871	-0.0279449	0.388695	0.947586	0.0587348	0.876707	0.48143	0.850312	0.77725	0.388427	0.913136	0.842394	0.921966	0.176499	0.0047159	0.106114	0.486089	0.562102	0.401954	0.826135	0.970898	0.431424	1	0.964008	0.92506	0.0309932	0.0144602	0.380988	0.974061	0.918981	0.92615	0.530984	0.00968188	0.0319793	0.91612	0.507148	0.300945	0.859194	0.648064	-0.00959441
0.892752	0.904686	0.9587	0.935837	-0.0505998	-0.0225378	0.922502	0.200817	0.957407	0.110774	0.94033	-0.058826	0.293542	0.962429	-0.00233462	0.911226	0.374677	0.888685	0.833129	0.285409	0.822624	0.742934	0.837385	0.103276	-0.0424874	0.042951	0.370023	0.453472	0.304725	0.768844	0.972611	0.332101	0.964008	1	0.950808	-0.0179918	-0.0295412	0.283807	0.974438	0.937384	0.943971	0.420521	-0.0298991	-0.0247608	0.938533	0.397268	0.199512	0.760501	0.525674	-0.0512652
0.822742	0.984674	0.988063	0.987117	-0.0406025	-0.0181731	0.97989	0.140287	0.933711	0.0712564	0.982833	-0.0482517	0.20988	0.9875	-0.00780007	0.980655	0.267507	0.977051	0.937252	0.203267	0.716067	0.622482	0.73649	0.0650182	-0.0357201	0.0219148	0.287162	0.343684	0.218182	0.697718	0.980197	0.24408	0.92506	0.950808	1	-0.0159036	-0.0298647	0.204071	0.966002	0.983997	0.980569	0.313549	-0.0255736	-0.0243569	0.984551	0.294904	0.14428	0.638005	0.435095	-0.0419714
0.0480144	0.00279941	-0.0227048	-0.011681	0.901254	0.891029	-0.0263245	0.377045	-0.0131372	0.422077	-0.0104606	0.873684	0.160699	-0.0213661	0.84253	-0.0272709	0.144423	-0.0290309	-0.0341726	0.272079	0.0163876	0.0274464	0.017926	0.498828	0.936664	0.621424	0.629474	0.164367	0.157795	0.0617749	-0.0162686	0.218679	0.0309932	-0.0179918	-0.0159036	1	0.849195	0.188526	-0.0137549	-0.00781355	-0.0216216	0.119512	0.844652	0.918565	-0.0104321	0.175022	0.767174	0.020833	0.45899	0.906282
0.0630821	-0.0145086	-0.0357602	-0.0251522	0.740699	0.735219	-0.0406596	0.490829	-0.0282876	0.544097	-0.0248626	0.77697	0.275457	-0.035239	0.818829	-0.0390483	0.222558	-0.0408613	-0.044161	0.357324	0.0175875	0.0385579	0.0205765	0.590828	0.811233	0.689456	0.606145	0.222589	0.273665	0.0919191	-0.028203	0.321269	0.0144602	-0.0295412	-0.0298647	0.849195	1	0.303266	-0.0266282	-0.0244788	-0.0350733	0.187353	0.678263	0.816349	-0.0266877	0.246159	0.711601	0.024237	0.4302	0.788018
0.618221	0.142086	0.237358	0.201611	0.0123093	0.0685057	0.158556	0.947206	0.296595	0.874304	0.224312	0.012799	0.994731	0.230587	0.490997	0.160203	0.945008	0.130042	0.0825666	0.983517	0.553029	0.660166	0.572986	0.850716	0.19022	0.724025	0.723654	0.916205	0.994472	0.739516	0.278249	0.992957	0.380988	0.283807	0.204071	0.188526	0.303266	1	0.29998	0.197999	0.21231	0.922858	0.00341646	0.294966	0.194118	0.947554	0.664046	0.60325	0.762063	0.0793626
0.905184	0.939923	0.985239	0.966834	-0.0504064	-0.0217495	0.960535	0.217344	0.962387	0.12693	0.977906	-0.0606205	0.307437	0.990363	0.00724615	0.947033	0.381011	0.923621	0.871527	0.30033	0.815261	0.740739	0.834704	0.119615	-0.0376427	0.058335	0.37792	0.462694	0.318546	0.798794	0.99447	0.345365	0.974061	0.974438	0.966002	-0.0137549	-0.0266282	0.29998	1	0.973824	0.980432	0.431186	-0.0310741	-0.0176192	0.973956	0.408718	0.211368	0.754881	0.539756	-0.0501648
0.817129	0.985091	0.987762	0.991863	-0.031932	-0.00948013	0.995534	0.137601	0.923427	0.0702821	0.996218	-0.0390269	0.203609	0.991618	-0.0018686	0.990903	0.255688	0.982044	0.94913	0.19784	0.695506	0.608119	0.722097	0.0658021	-0.0266066	0.0248822	0.284226	0.336491	0.211472	0.710648	0.978511	0.238394	0.918981	0.937384	0.983997	-0.00781355	-0.0244788	0.197999	0.973824	1	0.997715	0.304611	-0.017421	-0.0154603	0.999007	0.286752	0.147075	0.621192	0.430516	-0.0325978
0.830063	0.978537	0.9853	0.984966	-0.0486456	-0.0259298	0.995737	0.147561	0.930807	0.0775933	0.997052	-0.0553043	0.21819	0.993419	-0.0104896	0.984878	0.271252	0.973246	0.93445	0.210068	0.710203	0.624687	0.736581	0.0713371	-0.0412769	0.0260802	0.286789	0.350294	0.226361	0.725375	0.979989	0.252768	0.92615	0.943971	0.980569	-0.0216216	-0.0350733	0.21231	0.980432	0.997715	1	0.320519	-0.0338065	-0.0289257	0.998264	0.301714	0.14432	0.637604	0.437756	-0.0497706
0.746605	0.229745	0.353473	0.304749	-0.00489101	0.0506556	0.255247	0.792354	0.439691	0.656767	0.333724	-0.0406909	0.934016	0.346688	0.319547	0.251019	0.982794	0.212699	0.147487	0.937516	0.730318	0.840744	0.751713	0.633933	0.0936154	0.492281	0.775058	0.99189	0.946038	0.837937	0.403004	0.929917	0.530984	0.420521	0.313549	0.119512	0.187353	0.922858	0.431186	0.304611	0.320519	1	0.0184964	0.194963	0.298312	0.993546	0.662447	0.79308	0.851763	0.0334615
-0.0175126	-0.00373067	-0.0358557	-0.0217996	0.932649	0.894004	-0.0342889	0.131931	-0.0268091	0.152886	-0.0226332	0.821831	-0.010397	-0.0337768	0.706494	-0.0369628	0.0297324	-0.0366469	-0.039418	0.118548	-0.0178363	-0.0172213	-0.0184283	0.227201	0.85923	0.334707	0.561986	0.0600572	-0.012815	-0.0187192	-0.0325261	0.0370274	0.00968188	-0.0298991	-0.0255736	0.844652	0.678263	0.00341646	-0.0310741	-0.017421	-0.0338065	0.0184964	1	0.854743	-0.0203856	0.0596339	0.670953	-0.0149698	0.389587	0.913964
0.0747273	-0.00580861	-0.0292824	-0.0176744	0.897455	0.883312	-0.0364565	0.467878	-0.0206657	0.509162	-0.0167013	0.855539	0.269562	-0.0286745	0.905625	-0.0354666	0.232916	-0.0385311	-0.0433064	0.382859	0.0277514	0.0504583	0.0314192	0.58139	0.960073	0.668755	0.701481	0.239328	0.260444	0.114757	-0.0208809	0.325565	0.0319793	-0.0247608	-0.0243569	0.918565	0.816349	0.294966	-0.0176192	-0.0154603	-0.0289257	0.194963	0.854743	1	-0.018305	0.25689	0.820481	0.0347846	0.523273	0.951115
0.813137	0.987085	0.986601	0.990306	-0.0343814	-0.0126228	0.997265	0.134431	0.922316	0.0687241	0.996234	-0.0414419	0.19929	0.992703	-0.00374902	0.991646	0.249713	0.982255	0.95016	0.193433	0.688512	0.600347	0.715465	0.063792	-0.0286476	0.0235589	0.276925	0.329312	0.20703	0.70581	0.977863	0.23371	0.91612	0.938533	0.984551	-0.0104321	-0.0266877	0.194118	0.973956	0.999007	0.998264	0.298312	-0.0203856	-0.018305	1	0.280817	0.141199	0.613091	0.423452	-0.0354359
0.727217	0.215971	0.333213	0.287723	0.041466	0.0958454	0.238305	0.836418	0.414929	0.710687	0.315249	0.00182464	0.95582	0.326584	0.387607	0.234978	0.986488	0.198029	0.135702	0.962812	0.700435	0.810438	0.721431	0.691449	0.1519	0.554175	0.797319	0.988145	0.965035	0.826093	0.381725	0.953429	0.507148	0.397268	0.294904	0.175022	0.246159	0.947554	0.408718	0.286752	0.301714	0.993546	0.0596339	0.25689	0.280817	1	0.701982	0.760739	0.858623	0.0843258
0.439824	0.114628	0.162084	0.145948	0.681273	0.698636	0.104182	0.7192	0.212629	0.666633	0.160592	0.628034	0.654418	0.158505	0.815609	0.103235	0.675185	0.0805435	0.0436075	0.748076	0.404076	0.481297	0.418295	0.712347	0.755261	0.711274	0.938642	0.690471	0.654813	0.515132	0.193772	0.689045	0.300945	0.199512	0.14428	0.767174	0.711601	0.664046	0.211368	0.147075	0.14432	0.662447	0.670953	0.820481	0.141199	0.701982	1	0.445462	0.830208	0.726826
0.934864	0.533933	0.680468	0.613303	-0.0489389	-0.000291649	0.573655	0.464865	0.809306	0.313722	0.643426	-0.0739219	0.615526	0.675542	0.0861003	0.550335	0.75267	0.508116	0.409709	0.615301	0.986915	0.995576	0.987833	0.29856	-0.0169557	0.185835	0.657001	0.8109	0.636579	0.856523	0.73316	0.651514	0.859194	0.760501	0.638005	0.020833	0.024237	0.60325	0.754881	0.621192	0.637604	0.79308	-0.0149698	0.0347846	0.613091	0.760739	0.445462	1	0.80958	-0.0422728
0.781471	0.365316	0.471359	0.425143	0.376459	0.418392	0.379172	0.716763	0.563642	0.605573	0.451855	0.326908	0.75896	0.465556	0.556918	0.369331	0.835827	0.33237	0.261451	0.814863	0.775592	0.834385	0.788843	0.620383	0.45112	0.552426	0.936617	0.87656	0.770869	0.793663	0.516524	0.800918	0.648064	0.525674	0.435095	0.45899	0.4302	0.762063	0.539756	0.430516	0.437756	0.851763	0.389587	0.523273	0.423452	0.858623	0.830208	0.80958	1	0.409597
-0.0212371	-0.015169	-0.0533493	-0.0365683	0.939857	0.920027	-0.0492321	0.24468	-0.0493187	0.283175	-0.0381807	0.90141	0.0583788	-0.0513499	0.810606	-0.0503155	0.0601171	-0.0491456	-0.049048	0.187911	-0.042588	-0.0402972	-0.0426694	0.366712	0.947716	0.475246	0.607928	0.0817169	0.0530529	-0.0114245	-0.0506223	0.114419	-0.00959441	-0.0512652	-0.0419714	0.906282	0.788018	0.0793626	-0.0501648	-0.0325978	-0.0497706	0.0334615	0.913964	0.951115	-0.0354359	0.0843258	0.726826	-0.0422728	0.409597	1
0.51678	0.100173	0.170998	0.145281	0.118836	0.16883	0.108605	0.988156	0.215125	0.959589	0.163492	0.136938	0.950288	0.165568	0.626146	0.112123	0.847919	0.0877325	0.0519191	0.939294	0.429867	0.522308	0.446899	0.94937	0.337084	0.857333	0.703042	0.808735	0.940123	0.636909	0.205186	0.961086	0.292157	0.204265	0.144144	0.311091	0.421475	0.963295	0.222361	0.141793	0.152639	0.806161	0.0929738	0.427877	0.138947	0.848512	0.686018	0.467224	0.707742	0.20043
0.79422	0.282328	0.417599	0.361926	0.0630436	0.121469	0.310691	0.693036	0.522471	0.540539	0.394224	0.0302312	0.837378	0.411558	0.291186	0.299644	0.948409	0.258048	0.180503	0.858789	0.814991	0.911171	0.831837	0.528429	0.128727	0.400337	0.813334	0.968561	0.855401	0.848756	0.471865	0.851094	0.613902	0.497318	0.375956	0.160606	0.178367	0.826887	0.502181	0.364535	0.379864	0.965796	0.0944964	0.214344	0.357053	0.949743	0.672151	0.877993	0.895794	0.0907087
-0.0396153	-0.0150644	-0.053816	-0.0374926	0.948804	0.888715	-0.0481719	0.182022	-0.0495363	0.223701	-0.0390979	0.891206	-0.00570051	-0.0516295	0.762374	-0.0499472	0.0147493	-0.0481664	-0.0477572	0.118819	-0.0507261	-0.0529105	-0.0516811	0.303693	0.913107	0.429835	0.567236	0.0404946	-0.00892768	-0.0408467	-0.0522292	0.048747	-0.0140502	-0.0518848	-0.0420303	0.902972	0.771667	0.0153505	-0.0519886	-0.0329508	-0.0500325	-0.00458643	0.930168	0.897481	-0.0356786	0.0411423	0.690108	-0.0508973	0.381356	0.95184
-0.0293965	-0.0223004	-0.0589166	-0.0436144	0.903447	0.765275	-0.0525021	0.301873	-0.0572508	0.359785	-0.0453292	0.81528	0.0654416	-0.0567599	0.787943	-0.053135	0.04581	-0.0511942	-0.0495656	0.166696	-0.0574382	-0.0583579	-0.0581098	0.430112	0.894738	0.565545	0.542065	0.0616593	0.0620075	-0.0266138	-0.0571356	0.123303	-0.025351	-0.0586825	-0.0480566	0.890472	0.845546	0.0936472	-0.0575093	-0.0403836	-0.0544748	0.0169603	0.822688	0.865464	-0.0423293	0.0705792	0.670186	-0.0592965	0.348885	0.882182
-0.0451567	-0.0151998	-0.0552991	-0.0389826	0.956044	0.881945	-0.0485148	0.194651	-0.0517954	0.24028	-0.0409584	0.911511	-0.0160784	-0.052944	0.772734	-0.050378	0.000988598	-0.0483925	-0.0472273	0.109257	-0.0581032	-0.0628871	-0.0595221	0.326131	0.924552	0.461989	0.56503	0.024906	-0.0194973	-0.0514345	-0.0543127	0.0428549	-0.0183842	-0.0537934	-0.0435273	0.921798	0.793831	0.00869605	-0.0542388	-0.0341355	-0.0510551	-0.022787	0.902584	0.899724	-0.0367433	0.0235372	0.688344	-0.0595821	0.363484	0.949256
0.911219	0.934457	0.986338	0.966467	-0.0122504	0.0174527	0.94862	0.22816	0.96793	0.13662	0.968337	-0.0246843	0.313765	0.986002	0.0389586	0.939454	0.392329	0.916427	0.863243	0.312997	0.832308	0.753928	0.846885	0.132155	-0.000495113	0.07463	0.412528	0.475867	0.32509	0.795017	0.995876	0.353873	0.982272	0.974096	0.964627	0.0233973	0.00334317	0.307328	0.995907	0.967002	0.970183	0.442183	0.00732704	0.0197202	0.965699	0.420858	0.247669	0.76993	0.568131	-0.0107533
0.0345909	0.00406537	-0.0242398	-0.0110251	0.914945	0.901117	-0.0275423	0.281216	-0.0149171	0.308418	-0.0113264	0.829552	0.124408	-0.0229254	0.835239	-0.0287315	0.129914	-0.0302969	-0.0350035	0.252538	0.0124837	0.0226415	0.0135741	0.383762	0.901498	0.469133	0.650676	0.152295	0.118012	0.0521264	-0.0184317	0.175897	0.0305035	-0.019951	-0.0165197	0.870373	0.745672	0.142557	-0.0160546	-0.00772578	-0.0234251	0.107197	0.910251	0.923796	-0.0109098	0.156746	0.759279	0.0167354	0.464962	0.94509
0.0260745	0.00809562	-0.0214102	-0.00834457	0.923025	0.902188	-0.0227178	0.265638	-0.0119158	0.293153	-0.00853707	0.879407	0.089801	-0.0195558	0.799578	-0.0243882	0.0978926	-0.0257896	-0.0295842	0.215339	0.00587622	0.0111614	0.00664191	0.378246	0.903999	0.479532	0.635187	0.123643	0.0835937	0.034935	-0.016261	0.145297	0.0303119	-0.0160527	-0.0135091	0.897139	0.764435	0.108555	-0.0139339	-0.00390591	-0.0195753	0.07584	0.905914	0.925024	-0.00735156	0.12572	0.755288	0.00826261	0.447553	0.949204
-0.0293668	0.00435793	-0.0286621	-0.0137503	0.842513	0.847958	-0.0256989	0.0468122	-0.022173	0.0557002	-0.0160423	0.745016	-0.0524863	-0.0265436	0.624643	-0.0286743	-0.00502762	-0.0274519	-0.0301853	0.0797533	-0.02262	-0.0263585	-0.023953	0.126364	0.762154	0.2112	0.517487	0.0298834	-0.0535662	-0.0348988	-0.0268891	-0.0104384	0.0113696	-0.024801	-0.0173307	0.712332	0.557312	-0.0443864	-0.0262412	-0.00983154	-0.0266639	-0.0104379	0.898961	0.783145	-0.0130154	0.0196858	0.59155	-0.0217906	0.351618	0.860663
-0.036017	-0.0118341	-0.0505598	-0.0341392	0.92062	0.881273	-0.0455457	0.165027	-0.0465258	0.189573	-0.0361447	0.873824	-0.00287118	-0.0485124	0.738402	-0.0471729	0.0204219	-0.0456349	-0.0452562	0.127412	-0.0463848	-0.04785	-0.0472873	0.275493	0.865989	0.379638	0.581827	0.0478282	-0.00599348	-0.0345329	-0.0490376	0.0490772	-0.0106808	-0.0494703	-0.0391895	0.867532	0.745709	0.0144113	-0.0487359	-0.0299416	-0.047154	-2.51197e-05	0.895933	0.88332	-0.0330034	0.0477894	0.683752	-0.0463467	0.375945	0.938464
0.914897	0.47641	0.620907	0.555113	0.0274879	0.0789703	0.51361	0.535912	0.751022	0.38372	0.589206	-0.0036268	0.676264	0.616161	0.178795	0.492685	0.810802	0.449748	0.354926	0.687622	0.962816	0.99418	0.968414	0.373766	0.0704704	0.261576	0.739226	0.86452	0.69709	0.861114	0.675045	0.713554	0.812357	0.703639	0.57941	0.10194	0.100625	0.665935	0.700187	0.564243	0.579809	0.846082	0.0605028	0.12876	0.555853	0.819148	0.543136	0.989785	0.869291	0.0427409
0.962082	0.619806	0.753186	0.691675	-0.0286642	0.0187344	0.65699	0.444164	0.871088	0.301188	0.720288	-0.0523082	0.582264	0.749332	0.09778	0.634915	0.710153	0.595663	0.500937	0.583019	0.994799	0.984874	0.997999	0.288522	0.00277165	0.184395	0.643909	0.775829	0.601479	0.86612	0.800937	0.622247	0.911292	0.822757	0.716243	0.0376829	0.0372309	0.570877	0.818352	0.701143	0.715175	0.752796	0.00316248	0.0509644	0.693718	0.722932	0.434907	0.991739	0.798661	-0.0208404
0.129573	0.0183383	0.00430134	0.0118872	0.841146	0.846428	-0.00989428	0.538859	0.0182874	0.575711	0.0137322	0.861814	0.331652	0.00354601	0.926066	-0.00879534	0.293433	-0.0140953	-0.0233219	0.441473	0.081782	0.107631	0.0853575	0.643711	0.929697	0.727383	0.736614	0.298345	0.326441	0.163702	0.015157	0.388516	0.0737554	0.0118231	0.00627917	0.920923	0.86917	0.361837	0.018865	0.0133008	0.00116468	0.253236	0.791789	0.951334	0.0100177	0.31396	0.844215	0.0904919	0.557343	0.910561
-0.0302415	-0.0102907	-0.046538	-0.0304352	0.944492	0.903197	-0.0418725	0.168091	-0.0411966	0.202464	-0.032571	0.846647	0.00292842	-0.0442715	0.758277	-0.0441808	0.024457	-0.0429837	-0.0434045	0.131251	-0.0408973	-0.0429934	-0.0419878	0.278105	0.900234	0.39305	0.564018	0.0493206	-0.000558679	-0.0288946	-0.0444003	0.0544788	-0.00466468	-0.0416563	-0.0353182	0.870773	0.720495	0.0212669	-0.0436738	-0.0262258	-0.042861	0.00527549	0.934589	0.893106	-0.028736	0.0516765	0.674671	-0.0415199	0.391188	0.940947
0.851696	0.97864	0.997388	0.992176	-0.0502853	-0.0259667	0.986516	0.164769	0.944162	0.0897951	0.992095	-0.0580941	0.24036	0.999376	-0.00655235	0.982317	0.298961	0.96938	0.929724	0.232449	0.743958	0.65648	0.764898	0.0827773	-0.0415071	0.0335706	0.309755	0.378742	0.249092	0.737351	0.993907	0.275367	0.944857	0.959514	0.988989	-0.0207944	-0.0334507	0.234278	0.988468	0.993466	0.993815	0.34803	-0.034189	-0.02714	0.993864	0.328421	0.160219	0.671166	0.4647	-0.0509829
0.905271	0.933106	0.979993	0.957508	-0.039349	-0.0110565	0.952001	0.2015	0.98667	0.112289	0.967061	-0.0494099	0.28859	0.983619	0.00772826	0.936902	0.365995	0.918837	0.856032	0.283526	0.837208	0.748101	0.849638	0.105546	-0.0304506	0.0481028	0.378834	0.446298	0.299267	0.767966	0.991266	0.328882	0.984339	0.977504	0.968556	-0.00595429	-0.0227466	0.281534	0.989891	0.965029	0.970552	0.416661	-0.0194892	-0.0126473	0.964702	0.394004	0.207858	0.767647	0.540351	-0.0400711
0.332047	0.0417017	0.0670052	0.0607087	0.51731	0.542709	0.0284538	0.883845	0.0904725	0.893572	0.0694245	0.505262	0.750481	0.0632664	0.890946	0.0336744	0.644966	0.0187222	-0.000574298	0.798948	0.241027	0.310421	0.253372	0.9228	0.68535	0.898282	0.786452	0.614615	0.73512	0.437635	0.0898973	0.782808	0.16398	0.082779	0.0537917	0.643833	0.685781	0.772571	0.100228	0.0577991	0.0569732	0.590457	0.4823	0.769182	0.0550143	0.655459	0.839633	0.264683	0.683234	0.59884
0.76112	0.978525	0.955136	0.969127	-0.0309752	-0.0118136	0.992879	0.109415	0.882222	0.0531348	0.985635	-0.036609	0.165061	0.965453	-0.0066174	0.986617	0.204639	0.983082	0.957358	0.159023	0.620136	0.535953	0.654676	0.0489995	-0.026916	0.015532	0.236575	0.281221	0.171501	0.666762	0.939878	0.197115	0.866979	0.894194	0.962886	-0.0106677	-0.0259368	0.160353	0.937986	0.98845	0.98638	0.251891	-0.0194227	-0.0187421	0.98885	0.236451	0.116358	0.544893	0.373521	-0.0320594
0.811503	0.990124	0.994406	0.997012	-0.0493748	-0.0281198	0.991236	0.124722	0.923202	0.058873	0.990678	-0.055579	0.19144	0.993752	-0.0196469	0.992975	0.242803	0.985373	0.954459	0.183053	0.695793	0.602611	0.718221	0.0526283	-0.0448343	0.0118546	0.264671	0.323162	0.198993	0.69334	0.983213	0.22545	0.918389	0.941661	0.99157	-0.0257659	-0.0400515	0.185979	0.972381	0.995392	0.991682	0.291731	-0.035106	-0.035141	0.995197	0.273176	0.125039	0.61804	0.41523	-0.0515247
0.658879	0.161857	0.267798	0.228184	-0.0348775	0.0279465	0.182007	0.884936	0.334705	0.781512	0.252485	-0.0525734	0.989999	0.260951	0.393345	0.182532	0.974599	0.149497	0.0971785	0.981929	0.609873	0.72357	0.631409	0.753568	0.109358	0.608595	0.725363	0.956227	0.993212	0.780439	0.311985	0.978007	0.422422	0.322007	0.232158	0.117465	0.222463	0.983731	0.336115	0.224702	0.24015	0.967917	-0.0245117	0.221934	0.220142	0.980389	0.645402	0.667023	0.780964	0.0250793
0.593759	0.119931	0.212029	0.179592	-0.0212992	0.0395468	0.135637	0.907545	0.265259	0.822147	0.200898	-0.0333574	0.992665	0.205678	0.434591	0.139168	0.943935	0.109681	0.0663283	0.982041	0.526584	0.642677	0.549679	0.794863	0.136439	0.658791	0.696924	0.921122	0.993336	0.733196	0.25225	0.974827	0.351642	0.259801	0.180379	0.140274	0.258712	0.987465	0.274446	0.174785	0.188932	0.933681	-0.0182458	0.250641	0.170904	0.954223	0.642043	0.582076	0.734001	0.0448411
0.59599	0.123517	0.215296	0.18162	0.0402426	0.100562	0.138489	0.961538	0.272516	0.895694	0.203964	0.0496851	0.991075	0.209152	0.523058	0.140463	0.929957	0.110448	0.0654954	0.976556	0.528404	0.636423	0.549082	0.879338	0.230091	0.757625	0.727955	0.901758	0.988038	0.722767	0.256229	0.9938	0.358693	0.264286	0.183543	0.221695	0.33338	0.9939	0.278366	0.178149	0.191623	0.902388	0.0310697	0.332618	0.173981	0.930842	0.675331	0.580482	0.757722	0.114661
0.314207	0.0293601	0.0644393	0.0521507	0.0862373	0.133054	0.0305869	0.901316	0.0806228	0.9379	0.06132	0.144036	0.77524	0.0596729	0.633413	0.0373248	0.611126	0.0245092	0.00922271	0.747098	0.209804	0.269408	0.219808	0.92918	0.334744	0.863648	0.493076	0.546982	0.754961	0.413323	0.0832934	0.801299	0.130147	0.0711721	0.0472021	0.282779	0.426788	0.803733	0.0904566	0.0476408	0.0551357	0.538299	0.0371541	0.409595	0.0470753	0.597798	0.503766	0.223539	0.476224	0.183432
0.765114	0.993125	0.98182	0.994567	-0.0477865	-0.029378	0.986361	0.101338	0.890746	0.0450595	0.979633	-0.0528534	0.159357	0.977401	-0.0226128	0.996024	0.200151	0.994962	0.975777	0.150787	0.637724	0.542733	0.663071	0.0390248	-0.0442858	0.00464827	0.225178	0.277364	0.165336	0.651489	0.962099	0.190096	0.881273	0.911794	0.984514	-0.0276352	-0.0403916	0.154623	0.944589	0.988643	0.979782	0.246808	-0.0357467	-0.0367429	0.987705	0.230665	0.0999957	0.556179	0.368181	-0.0499233
0.792027	0.991813	0.989082	0.994865	-0.0460989	-0.0265394	0.995168	0.110669	0.91525	0.0502608	0.99013	-0.0514309	0.172059	0.990711	-0.0201419	0.99428	0.217924	0.988231	0.959555	0.164072	0.670232	0.573396	0.69345	0.0443973	-0.0424445	0.00749151	0.244418	0.295998	0.178638	0.674843	0.976498	0.204856	0.90612	0.933087	0.98788	-0.0248636	-0.0390907	0.167035	0.965757	0.99618	0.992832	0.26561	-0.0330105	-0.034242	0.996826	0.248601	0.111545	0.588647	0.390823	-0.0481909
0.769528	0.991905	0.979511	0.990168	-0.0446876	-0.0262	0.996271	0.0972655	0.899894	0.0414452	0.988183	-0.0493596	0.15405	0.981742	-0.0222334	0.99694	0.19473	0.993407	0.969205	0.145924	0.639808	0.543788	0.666578	0.0358899	-0.0418332	0.00256985	0.224702	0.272485	0.160123	0.655744	0.962985	0.185981	0.886633	0.916272	0.98201	-0.0252024	-0.0392085	0.149417	0.95218	0.994851	0.990229	0.242275	-0.0327197	-0.0350558	0.99518	0.226088	0.0988031	0.557467	0.367769	-0.0468648
0.790834	0.989723	0.983993	0.98984	-0.0383036	-0.0187404	0.998572	0.108108	0.914786	0.0478185	0.993034	-0.0437086	0.168411	0.989848	-0.0161328	0.992711	0.214686	0.985813	0.954793	0.161772	0.665898	0.570633	0.691086	0.0430008	-0.0358252	0.00722555	0.246927	0.293063	0.175224	0.677049	0.972708	0.201892	0.904211	0.93101	0.983881	-0.0180855	-0.034254	0.163425	0.966366	0.997492	0.996252	0.262879	-0.0252901	-0.0279442	0.998755	0.246015	0.115277	0.585395	0.39137	-0.0403495
0.759628	0.989933	0.968246	0.982494	-0.0245128	-0.00591565	0.995605	0.10285	0.885736	0.0478141	0.98753	-0.0300318	0.155925	0.973162	-0.00461614	0.994212	0.196308	0.993282	0.9679	0.150925	0.623481	0.533207	0.653804	0.0442264	-0.0215283	0.0128902	0.235649	0.272535	0.161992	0.657094	0.950185	0.188283	0.87274	0.901374	0.975792	-0.00562767	-0.0222851	0.151584	0.941989	0.992483	0.987734	0.242847	-0.0129715	-0.0142164	0.992233	0.227873	0.115344	0.544623	0.37158	-0.0255386
0.799949	0.989096	0.986325	0.990121	-0.0300649	-0.00973011	0.997582	0.116749	0.920351	0.0548724	0.993788	-0.0363035	0.177103	0.992414	-0.0072023	0.990747	0.226382	0.982794	0.949742	0.171827	0.678065	0.583124	0.702234	0.0506429	-0.0266837	0.0143144	0.261232	0.304257	0.18429	0.685505	0.976811	0.21164	0.911714	0.936916	0.985574	-0.0091433	-0.0267822	0.172281	0.971006	0.997216	0.996578	0.273675	-0.0167582	-0.0185659	0.998747	0.256932	0.12772	0.59842	0.405298	-0.0315634
0.779585	0.994267	0.985599	0.994034	-0.043304	-0.024266	0.995569	0.103612	0.906317	0.045759	0.988925	-0.04841	0.162154	0.987125	-0.0195366	0.996001	0.205324	0.992422	0.964806	0.154369	0.653957	0.556813	0.678121	0.0402874	-0.0399474	0.00551967	0.234867	0.282726	0.168403	0.66403	0.970621	0.194436	0.895747	0.924929	0.98752	-0.022995	-0.0375723	0.157335	0.958635	0.995283	0.990921	0.252708	-0.0308052	-0.0325991	0.99572	0.236292	0.106056	0.571603	0.378762	-0.0452886
0.716519	0.975815	0.937985	0.957887	-0.0150403	0.00127907	0.986858	0.0810003	0.852564	0.0341843	0.973179	-0.019192	0.124655	0.948606	-0.00258463	0.982462	0.156067	0.983095	0.962171	0.12077	0.568058	0.479573	0.602857	0.0319106	-0.0141768	0.00768308	0.205262	0.230786	0.129644	0.621766	0.91722	0.155783	0.832524	0.865334	0.950658	0.000752234	-0.0170803	0.121271	0.912552	0.977679	0.973922	0.202275	-0.00604208	-0.00910531	0.978568	0.189243	0.0988847	0.488542	0.33238	-0.0165454
0.776228	0.988914	0.975219	0.984698	-0.0177442	0.00119257	0.998308	0.106665	0.899986	0.0498605	0.991265	-0.0235016	0.160212	0.983233	0.000605577	0.993234	0.202691	0.986282	0.960545	0.156222	0.641704	0.549928	0.670659	0.0470574	-0.015131	0.0156935	0.248212	0.282342	0.166695	0.66913	0.961922	0.194423	0.889337	0.918877	0.976602	0.00137623	-0.0175383	0.155999	0.957537	0.995722	0.993942	0.250899	-0.0063071	-0.00789593	0.997335	0.235582	0.124464	0.562547	0.386516	-0.0188547
0.73825	0.993681	0.96462	0.981691	-0.0463479	-0.0295217	0.991922	0.0836229	0.874583	0.0334131	0.980323	-0.0503642	0.135909	0.968129	-0.0256413	0.995402	0.169803	0.997368	0.979013	0.127199	0.597617	0.504099	0.628432	0.0279065	-0.0438982	-0.00211205	0.198937	0.245143	0.141199	0.631258	0.943636	0.165668	0.856665	0.892222	0.976465	-0.0285457	-0.0411768	0.131534	0.930429	0.987052	0.980482	0.216256	-0.0357464	-0.0382171	0.98783	0.20129	0.0825363	0.515244	0.336934	-0.0485917
0.719808	0.9901	0.958063	0.979039	-0.0473494	-0.0308172	0.982798	0.0801119	0.855298	0.032228	0.970322	-0.0509687	0.130488	0.957255	-0.0261323	0.992763	0.161178	0.9986	0.98519	0.121133	0.577036	0.485065	0.608347	0.0264722	-0.0445321	-0.00226193	0.188438	0.235341	0.13521	0.616686	0.932515	0.158625	0.839027	0.878614	0.971045	-0.0296264	-0.0404854	0.125899	0.914751	0.979174	0.969051	0.20655	-0.0372215	-0.0388313	0.97848	0.192199	0.0771841	0.495121	0.32315	-0.0492263
0.25521	0.0623044	0.0721179	0.0703339	0.837253	0.831589	0.0389716	0.562701	0.103752	0.549694	0.0774199	0.771651	0.436474	0.0704494	0.885991	0.0380087	0.442819	0.025391	0.00289329	0.556331	0.222132	0.267995	0.228818	0.609148	0.881889	0.654676	0.858511	0.456296	0.43413	0.305553	0.0920784	0.481338	0.175641	0.091906	0.0661238	0.856686	0.782901	0.454243	0.101901	0.0719929	0.0623818	0.419503	0.817008	0.926831	0.067473	0.467574	0.924972	0.244519	0.706	0.881333
0.701394	0.987526	0.94805	0.970554	-0.0458964	-0.0307761	0.984698	0.0659237	0.841941	0.0221005	0.969043	-0.0489869	0.111824	0.95135	-0.0289542	0.991511	0.138661	0.996791	0.983675	0.10291	0.551969	0.459897	0.584851	0.016804	-0.0442585	-0.00860338	0.170649	0.211766	0.116209	0.601618	0.921361	0.139784	0.823092	0.86605	0.962554	-0.0303297	-0.0423729	0.108072	0.907246	0.976152	0.968216	0.1841	-0.0368144	-0.040267	0.976775	0.170477	0.0643133	0.46945	0.302719	-0.0483316
0.955465	0.68632	0.779121	0.74677	-0.0479924	0.00408366	0.708227	0.630767	0.792331	0.504212	0.76556	-0.0673687	0.756109	0.775988	0.210495	0.703386	0.805257	0.669297	0.606071	0.745919	0.867458	0.894394	0.89504	0.489036	0.0357841	0.364086	0.661603	0.852427	0.764982	0.988033	0.809993	0.773265	0.860107	0.803166	0.745053	0.0583247	0.0979768	0.743198	0.8287	0.746592	0.757584	0.834602	-0.0273192	0.111266	0.741776	0.824955	0.51043	0.870983	0.795445	-0.0168435
0.936469	0.632455	0.731126	0.696321	-0.033858	0.0148655	0.664209	0.618506	0.755236	0.488798	0.727348	-0.0554993	0.747292	0.733746	0.206172	0.651167	0.811571	0.613064	0.546125	0.741129	0.851332	0.893328	0.884193	0.476039	0.0430269	0.352636	0.668281	0.857122	0.758351	0.997986	0.767848	0.766595	0.829857	0.77347	0.694002	0.0663956	0.0923143	0.734441	0.797857	0.70479	0.719594	0.838993	-0.0134358	0.115686	0.699476	0.825861	0.517251	0.868156	0.797572	-0.00802338
0.939007	0.913714	0.963734	0.947889	-0.0472271	-0.0114167	0.929275	0.357888	0.931149	0.257678	0.956423	-0.0612394	0.459718	0.96444	0.0801846	0.92328	0.5187	0.900531	0.849729	0.451393	0.829717	0.785287	0.855724	0.247653	-0.0102182	0.166139	0.469166	0.591729	0.469505	0.885019	0.973897	0.48819	0.961197	0.949454	0.943219	0.0129577	0.0179799	0.450141	0.979599	0.949669	0.954637	0.564148	-0.0279964	0.0290586	0.947748	0.546563	0.312956	0.784656	0.62291	-0.0363652
0.662378	0.223247	0.315596	0.279349	0.451799	0.481049	0.229724	0.791283	0.394819	0.691028	0.302943	0.402424	0.818314	0.310056	0.670998	0.224738	0.87105	0.191057	0.13207	0.885411	0.642461	0.731358	0.659251	0.713136	0.525067	0.643294	0.971612	0.891363	0.826838	0.730802	0.359881	0.848298	0.491187	0.373772	0.284655	0.537831	0.530416	0.821698	0.384037	0.28129	0.286596	0.870671	0.451741	0.614052	0.274123	0.890056	0.919017	0.69313	0.946122	0.493285
0.895473	0.92321	0.966704	0.950414	0.107228	0.136944	0.93314	0.248178	0.949614	0.161811	0.955018	0.0916168	0.308819	0.967466	0.13986	0.920393	0.390926	0.899491	0.842058	0.326478	0.816834	0.739102	0.830374	0.169201	0.117113	0.126034	0.484221	0.473779	0.319871	0.786165	0.97664	0.35634	0.969355	0.951589	0.948367	0.137538	0.0986083	0.30597	0.977808	0.953678	0.95426	0.435249	0.12318	0.13629	0.95126	0.420632	0.333484	0.755863	0.611981	0.113147
0.343076	0.103304	0.130486	0.121094	0.792606	0.794091	0.0855926	0.571351	0.176541	0.530222	0.131999	0.739272	0.48658	0.128838	0.823654	0.081932	0.516416	0.0642991	0.0316982	0.601721	0.321658	0.373601	0.329673	0.59355	0.837248	0.610822	0.901572	0.539336	0.485634	0.391963	0.15679	0.531595	0.254229	0.162446	0.119696	0.81162	0.741406	0.495803	0.17042	0.123851	0.11672	0.501413	0.779532	0.896776	0.118143	0.542774	0.934781	0.350425	0.763143	0.85554
-0.00263641	0.0166351	-0.0181161	-0.00415251	0.956159	0.918591	-0.0152026	0.185494	-0.0104253	0.218987	-0.00450484	0.924287	0.000768065	-0.0160015	0.770569	-0.0176723	0.0233848	-0.0173743	-0.0201653	0.132547	-0.0134628	-0.0188926	-0.0141842	0.305826	0.923697	0.426543	0.594383	0.0587588	-0.00034204	-0.0133215	-0.0157937	0.0611744	0.0258712	-0.0150683	-0.00758854	0.915063	0.785062	0.0217999	-0.0148821	0.00178574	-0.0154491	0.00798539	0.915993	0.915317	-0.0015702	0.0515745	0.703932	-0.0152239	0.407315	0.96974
0.0544701	-0.00193618	-0.0257363	-0.0154966	0.875534	0.847824	-0.0306191	0.397087	-0.0163096	0.446045	-0.0133862	0.862666	0.186029	-0.0247765	0.822003	-0.0307483	0.169145	-0.0328972	-0.0378281	0.290449	0.02065	0.0367645	0.023404	0.516374	0.916516	0.634631	0.631988	0.18467	0.182405	0.0751465	-0.0188181	0.240749	0.0293483	-0.0213826	-0.0197951	0.928849	0.822078	0.212714	-0.0158872	-0.0118799	-0.0249895	0.142603	0.821007	0.90275	-0.0144891	0.195607	0.759867	0.0272883	0.47415	0.883177
0.869055	0.938967	0.963221	0.944871	-0.00143939	0.0225093	0.958062	0.178714	0.978408	0.10169	0.967973	-0.0119208	0.245732	0.971985	0.032455	0.937064	0.315383	0.928832	0.859284	0.245003	0.795011	0.696525	0.808873	0.0984283	0.0043752	0.0537036	0.359528	0.392156	0.255506	0.723074	0.971033	0.288706	0.960534	0.951049	0.968486	0.026635	0.00371573	0.241738	0.967942	0.963165	0.968478	0.363153	0.0131005	0.017765	0.963474	0.34395	0.201145	0.716991	0.509259	-0.00388192
0.520606	0.183128	0.248591	0.223325	0.658651	0.69007	0.179005	0.598461	0.320096	0.510214	0.242567	0.591742	0.595617	0.245648	0.715998	0.171167	0.674967	0.143762	0.0918418	0.701369	0.521457	0.587816	0.532338	0.557309	0.691889	0.536174	0.953796	0.710009	0.604468	0.565345	0.28649	0.63433	0.40955	0.303074	0.227614	0.688391	0.616615	0.597274	0.30718	0.22721	0.225347	0.677828	0.671762	0.752002	0.219867	0.698716	0.93579	0.563732	0.874269	0.709071
0.95698	0.604896	0.732228	0.67379	0.0708539	0.116638	0.635497	0.504603	0.846753	0.361462	0.700475	0.0377751	0.628727	0.728314	0.199874	0.614583	0.755482	0.576708	0.482051	0.64485	0.982771	0.982164	0.987249	0.356267	0.105679	0.257396	0.729422	0.815543	0.647225	0.878877	0.780567	0.669141	0.895623	0.800378	0.697775	0.137539	0.126371	0.619072	0.79743	0.68119	0.693784	0.792364	0.100161	0.159976	0.674216	0.769493	0.539036	0.983854	0.858745	0.0838379
0.00219517	-0.0126233	-0.0460526	-0.0323558	0.902309	0.871536	-0.0449239	0.315141	-0.0408618	0.363883	-0.0326616	0.899363	0.10534	-0.0445684	0.814014	-0.0454117	0.094702	-0.045279	-0.0464071	0.221958	-0.0249773	-0.0188594	-0.0245647	0.444376	0.948182	0.564556	0.60602	0.110091	0.0984019	0.0139463	-0.0421927	0.162835	0.00119756	-0.0445839	-0.0370901	0.910537	0.790086	0.13044	-0.0412268	-0.0282881	-0.0436316	0.0645435	0.858443	0.930809	-0.030786	0.113012	0.71726	-0.0234181	0.438208	0.945083
0.883264	0.95375	0.989675	0.976779	0.0132158	0.038291	0.96507	0.206542	0.958297	0.126935	0.978262	0.00448971	0.274394	0.991973	0.0549443	0.957955	0.341397	0.936971	0.894148	0.275429	0.788013	0.704236	0.806553	0.125965	0.0250127	0.0805088	0.38705	0.427094	0.284025	0.764847	0.994439	0.316182	0.967073	0.970768	0.972737	0.0469319	0.0224404	0.269511	0.993529	0.979166	0.980714	0.390697	0.0273749	0.0400841	0.979231	0.37252	0.234785	0.71994	0.535268	0.0140005
0.121497	0.0316506	0.0199576	0.0254548	0.884159	0.862974	0.00432202	0.37753	0.0393797	0.391385	0.029142	0.850259	0.216831	0.020221	0.836875	0.00264926	0.228342	-0.00375321	-0.0161799	0.341791	0.100213	0.122296	0.103538	0.470391	0.888607	0.553829	0.716705	0.253476	0.21425	0.144279	0.0313399	0.271528	0.0952373	0.0316566	0.0215735	0.884902	0.744074	0.238015	0.0373054	0.0292386	0.0163536	0.210083	0.852608	0.907711	0.025444	0.253397	0.791369	0.112259	0.557446	0.899709
[truncated: 50 more columns]

## Sheet: slant=40,Direction
1	0.906954	0.838188	0.87981	0.83265	0.850083	0.714489	0.971246	0.913987	0.954093	0.919969	0.866166	0.967804	0.948231	0.929541	0.88214	0.947257	0.749193	0.855389	0.964899	0.971292	0.972888	0.954671	0.975644	0.901799	0.969935	0.909748	0.954803	0.962993	0.97494	0.97276	0.972568	0.92002	0.72565	0.897343	0.887485	0.895918	0.981299	0.974565	0.910597	0.959304	0.916595	0.806934	0.914985	0.900587	0.911068	0.930597	0.923645	0.872524	0.896218
0.906954	1	0.784804	0.930666	0.932276	0.917388	0.66858	0.915187	0.856366	0.899162	0.948868	0.92089	0.894523	0.866626	0.946934	0.823317	0.911553	0.695351	0.783861	0.941433	0.891395	0.910195	0.881115	0.920599	0.943437	0.930186	0.964782	0.945841	0.882333	0.899682	0.895974	0.928501	0.963368	0.686448	0.949804	0.927679	0.912593	0.902911	0.892653	0.970257	0.886183	0.909374	0.902296	0.957126	0.959936	0.907806	0.95631	0.839082	0.93872	0.956392
0.838188	0.784804	1	0.749418	0.725554	0.757266	0.646591	0.832806	0.815462	0.830446	0.814524	0.78607	0.819826	0.869159	0.80624	0.838078	0.814061	0.698351	0.788323	0.835353	0.846229	0.834612	0.848759	0.839285	0.772286	0.83958	0.788542	0.820341	0.839013	0.84119	0.855081	0.838297	0.796893	0.68032	0.78347	0.776535	0.799476	0.84502	0.85153	0.78701	0.869654	0.793524	0.713246	0.793448	0.776371	0.788923	0.803621	0.840958	0.760811	0.777567
0.87981	0.930666	0.749418	1	0.906524	0.884544	0.664415	0.891266	0.834791	0.873071	0.932184	0.875335	0.867254	0.842775	0.934034	0.79938	0.898632	0.655406	0.759714	0.918892	0.867235	0.888436	0.865095	0.892411	0.926799	0.90607	0.92604	0.928	0.857873	0.877436	0.873444	0.907112	0.954642	0.692825	0.934066	0.893632	0.879286	0.876214	0.867802	0.95545	0.864464	0.916153	0.878957	0.929143	0.946729	0.905182	0.946068	0.822833	0.904453	0.921757
0.83265	0.932276	0.725554	0.906524	1	0.925474	0.641878	0.848659	0.781568	0.835337	0.920103	0.910299	0.822911	0.786285	0.920287	0.776536	0.867192	0.637372	0.711519	0.886219	0.813097	0.842874	0.821096	0.853163	0.936535	0.872789	0.912234	0.892277	0.804259	0.826139	0.822889	0.867923	0.925215	0.647406	0.921058	0.928279	0.871757	0.829874	0.811947	0.934966	0.811656	0.887138	0.940749	0.93951	0.922774	0.894335	0.91776	0.772596	0.892917	0.954562
0.850083	0.917388	0.757266	0.884544	0.925474	1	0.634383	0.861094	0.796394	0.848752	0.902873	0.939274	0.829151	0.817053	0.902944	0.76703	0.853336	0.652157	0.738405	0.892696	0.838424	0.848595	0.830161	0.867124	0.918868	0.881841	0.897466	0.887655	0.830345	0.846091	0.84686	0.875156	0.91033	0.64661	0.891597	0.923806	0.896719	0.847505	0.835856	0.912453	0.830009	0.863789	0.904431	0.923786	0.903504	0.856985	0.918488	0.792101	0.877213	0.942886
0.714489	0.66858	0.646591	0.664415	0.641878	0.634383	1	0.718285	0.703099	0.745875	0.690564	0.657621	0.708252	0.728023	0.708558	0.685181	0.719181	0.583303	0.701556	0.717638	0.716781	0.728483	0.71805	0.7218	0.681323	0.737512	0.684714	0.71796	0.720622	0.725638	0.735955	0.737021	0.697031	0.586862	0.674301	0.679887	0.666865	0.719789	0.717775	0.681986	0.722943	0.722475	0.610048	0.692718	0.681925	0.729154	0.698353	0.718405	0.685799	0.665312
0.971246	0.915187	0.832806	0.891266	0.848659	0.861094	0.718285	1	0.911167	0.956225	0.925722	0.875606	0.963743	0.942894	0.942416	0.872973	0.945836	0.726535	0.837937	0.969246	0.968758	0.974455	0.962319	0.978783	0.912806	0.976311	0.915856	0.960211	0.954796	0.974002	0.968848	0.975494	0.927776	0.729388	0.898553	0.897393	0.913881	0.973916	0.970419	0.914179	0.954103	0.925653	0.814055	0.923562	0.906624	0.916058	0.933949	0.929752	0.882947	0.910165
0.913987	0.856366	0.815462	0.834791	0.781568	0.796394	0.703099	0.911167	1	0.909788	0.862693	0.829572	0.920026	0.907134	0.876244	0.84822	0.888627	0.722737	0.829564	0.898288	0.931457	0.920942	0.914993	0.919416	0.853572	0.916695	0.861873	0.893509	0.919966	0.919546	0.922049	0.915443	0.873395	0.684681	0.844636	0.83884	0.85369	0.928701	0.926073	0.856793	0.919484	0.877519	0.740446	0.858959	0.852797	0.845169	0.877568	0.903776	0.843578	0.837546
0.954093	0.899162	0.830446	0.873071	0.835337	0.848752	0.745875	0.956225	0.909788	1	0.913711	0.872956	0.945135	0.945774	0.930215	0.87093	0.935152	0.753457	0.862683	0.952416	0.953945	0.959434	0.925964	0.976562	0.902007	0.970403	0.9108	0.946676	0.964336	0.968449	0.963796	0.966043	0.916346	0.717049	0.886065	0.892775	0.903189	0.964089	0.960609	0.899959	0.945631	0.913781	0.804771	0.914768	0.893258	0.902753	0.925524	0.917678	0.886058	0.897249
0.919969	0.948868	0.814524	0.932184	0.920103	0.902873	0.690564	0.925722	0.862693	0.913711	1	0.898966	0.907942	0.880628	0.963527	0.859054	0.934174	0.702646	0.804124	0.956426	0.907866	0.927406	0.901167	0.931606	0.944497	0.942125	0.950862	0.96327	0.894226	0.912068	0.911341	0.941916	0.970234	0.701769	0.954784	0.926883	0.910826	0.918187	0.905656	0.962476	0.90134	0.92981	0.889421	0.958834	0.952828	0.937555	0.963001	0.858776	0.920463	0.947814
0.866166	0.92089	0.78607	0.875335	0.910299	0.939274	0.657621	0.875606	0.829572	0.872956	0.898966	1	0.855952	0.849675	0.907447	0.781789	0.86475	0.669753	0.768332	0.901623	0.861801	0.866389	0.852295	0.88898	0.926167	0.902124	0.908066	0.896378	0.862059	0.867125	0.876186	0.892502	0.909185	0.65785	0.892532	0.939326	0.898471	0.868561	0.860471	0.911107	0.855974	0.868447	0.877529	0.923952	0.896538	0.85799	0.918034	0.827393	0.88756	0.940751
0.967804	0.894523	0.819826	0.867254	0.822911	0.829151	0.708252	0.963743	0.920026	0.945135	0.907942	0.855952	1	0.942405	0.917825	0.865272	0.933792	0.742811	0.857281	0.949463	0.969883	0.967779	0.953249	0.965283	0.890933	0.959917	0.899742	0.945587	0.959198	0.962696	0.961221	0.961993	0.906608	0.740317	0.883718	0.876879	0.882766	0.978995	0.963957	0.89598	0.950344	0.910689	0.79094	0.899728	0.887626	0.900263	0.916013	0.92356	0.862075	0.883183
0.948231	0.866626	0.869159	0.842775	0.786285	0.817053	0.728023	0.942894	0.907134	0.945774	0.880628	0.849675	0.942405	1	0.890542	0.889341	0.913873	0.75075	0.88753	0.927151	0.965541	0.947108	0.941821	0.95061	0.864884	0.943307	0.871763	0.915285	0.955962	0.956366	0.967415	0.940333	0.882568	0.750698	0.853498	0.855122	0.866052	0.958096	0.968752	0.868636	0.972506	0.882551	0.759095	0.875604	0.86103	0.875487	0.890889	0.943444	0.841065	0.856475
0.929541	0.946934	0.80624	0.934034	0.920287	0.902944	0.708558	0.942416	0.876244	0.930215	0.963527	0.907447	0.917825	0.890542	1	0.851	0.939568	0.713299	0.806441	0.96505	0.914584	0.937367	0.912401	0.947838	0.950937	0.959116	0.949401	0.965982	0.906651	0.925672	0.921779	0.955315	0.963836	0.711383	0.943966	0.938728	0.925218	0.928738	0.915354	0.955839	0.908489	0.943614	0.88613	0.963133	0.944327	0.938701	0.96775	0.87324	0.920029	0.952141
0.88214	0.823317	0.838078	0.79938	0.776536	0.76703	0.685181	0.872973	0.84822	0.87093	0.859054	0.781789	0.865272	0.889341	0.851	1	0.877696	0.75205	0.804583	0.875176	0.885264	0.884117	0.894116	0.872096	0.825779	0.874465	0.829479	0.875103	0.850258	0.868301	0.882937	0.877431	0.84919	0.679545	0.829988	0.811554	0.814246	0.88189	0.880222	0.839445	0.906542	0.848733	0.746746	0.849984	0.83201	0.865197	0.839547	0.871017	0.797105	0.815371
0.947257	0.911553	0.814061	0.898632	0.867192	0.853336	0.719181	0.945836	0.888627	0.935152	0.934174	0.86475	0.933792	0.913873	0.939568	0.877696	1	0.725029	0.828128	0.952118	0.933135	0.948549	0.927977	0.948108	0.911855	0.955324	0.918879	0.954845	0.922618	0.941668	0.941088	0.954265	0.933823	0.718057	0.915328	0.892966	0.894696	0.94407	0.938886	0.924774	0.924345	0.932716	0.83722	0.924159	0.914481	0.933318	0.93348	0.899859	0.881756	0.90856
0.749193	0.695351	0.698351	0.655406	0.637372	0.652157	0.583303	0.726535	0.722737	0.753457	0.702646	0.669753	0.742811	0.75075	0.713299	0.75205	0.725029	1	0.750851	0.737386	0.758316	0.734946	0.735562	0.744255	0.681161	0.733692	0.694787	0.723106	0.744668	0.743334	0.748207	0.744737	0.703686	0.604506	0.686667	0.671386	0.72816	0.763701	0.750368	0.696195	0.755952	0.68855	0.605457	0.707925	0.68577	0.694171	0.704069	0.716769	0.670347	0.683279
0.855389	0.783861	0.788323	0.759714	0.711519	0.738405	0.701556	0.837937	0.829564	0.862683	0.804124	0.768332	0.857281	0.88753	0.806441	0.804583	0.828128	0.750851	1	0.834686	0.861022	0.846003	0.83155	0.85369	0.786557	0.845786	0.794441	0.824656	0.857294	0.850581	0.856694	0.846129	0.802582	0.73776	0.774222	0.780791	0.780675	0.870676	0.863931	0.791375	0.865055	0.794253	0.690884	0.793086	0.786571	0.798935	0.811341	0.829529	0.764067	0.774933
0.964899	0.941433	0.835353	0.918892	0.886219	0.892696	0.717638	0.969246	0.898288	0.952416	0.956426	0.901623	0.949463	0.927151	0.96505	0.875176	0.952118	0.737386	0.834686	1	0.953582	0.967219	0.947971	0.971527	0.934026	0.97778	0.945205	0.980309	0.939672	0.961828	0.958343	0.982912	0.957342	0.723614	0.934154	0.927211	0.928229	0.964192	0.952771	0.94644	0.945858	0.939326	0.855394	0.951411	0.934335	0.944133	0.962679	0.907112	0.908536	0.93528
0.971292	0.891395	0.846229	0.867235	0.813097	0.838424	0.716781	0.968758	0.931457	0.953945	0.907866	0.861801	0.969883	0.965541	0.914584	0.885264	0.933135	0.758316	0.861022	0.953582	1	0.969102	0.964819	0.968569	0.889688	0.962434	0.896393	0.94262	0.96776	0.97396	0.974852	0.96381	0.908978	0.743164	0.879806	0.875752	0.89442	0.98116	0.981089	0.893745	0.971142	0.905264	0.77804	0.899519	0.887738	0.895818	0.914479	0.943519	0.861168	0.879985
0.972888	0.910195	0.834612	0.888436	0.842874	0.848595	0.728483	0.974455	0.920942	0.959434	0.927406	0.866389	0.967779	0.947108	0.937367	0.884117	0.948549	0.734946	0.846003	0.967219	0.969102	1	0.9571	0.978185	0.907252	0.975524	0.915077	0.963829	0.960072	0.974663	0.970896	0.977658	0.926378	0.722854	0.900143	0.895458	0.900673	0.976582	0.969058	0.914	0.958465	0.932426	0.810022	0.919737	0.904246	0.919617	0.932535	0.928558	0.88197	0.903548
0.954671	0.881115	0.848759	0.865095	0.821096	0.830161	0.71805	0.962319	0.914993	0.925964	0.901167	0.852295	0.953249	0.941821	0.912401	0.894116	0.927977	0.735562	0.83155	0.947971	0.964819	0.9571	1	0.944381	0.877248	0.948737	0.881998	0.936355	0.935446	0.951316	0.960639	0.955122	0.899418	0.739348	0.877052	0.869097	0.879529	0.958512	0.958985	0.887907	0.959865	0.907052	0.781068	0.891791	0.876907	0.908582	0.902613	0.952538	0.843176	0.871467
0.975644	0.920599	0.839285	0.892411	0.853163	0.867124	0.7218	0.978783	0.919416	0.976562	0.931606	0.88898	0.965283	0.95061	0.947838	0.872096	0.948108	0.744255	0.85369	0.971527	0.968569	0.978185	0.944381	1	0.922259	0.987305	0.927352	0.964368	0.974384	0.982334	0.976535	0.981055	0.933495	0.712476	0.903963	0.907993	0.917607	0.982885	0.976972	0.920018	0.956274	0.928028	0.822316	0.934616	0.911364	0.90837	0.94524	0.926509	0.894632	0.918968
0.901799	0.943437	0.772286	0.926799	0.936535	0.918868	0.681323	0.912806	0.853572	0.902007	0.944497	0.926167	0.890933	0.864884	0.950937	0.825779	0.911855	0.681161	0.786557	0.934026	0.889688	0.907252	0.877248	0.922259	1	0.930195	0.938618	0.93851	0.881776	0.897169	0.895045	0.926508	0.957821	0.682358	0.930347	0.949506	0.910896	0.902495	0.888879	0.952098	0.881211	0.920864	0.897633	0.968486	0.944314	0.912354	0.955004	0.842448	0.916318	0.967614
0.969935	0.930186	0.83958	0.90607	0.872789	0.881841	0.737512	0.976311	0.916695	0.970403	0.942125	0.902124	0.959917	0.943307	0.959116	0.874465	0.955324	0.733692	0.845786	0.97778	0.962434	0.975524	0.948737	0.987305	0.930195	1	0.935527	0.97066	0.96298	0.973552	0.971804	0.983603	0.944386	0.716715	0.918006	0.92041	0.919566	0.973624	0.966807	0.93256	0.952062	0.944825	0.835098	0.944411	0.922012	0.927588	0.954298	0.922685	0.905925	0.928265
0.909748	0.964782	0.788542	0.92604	0.912234	0.897466	0.684714	0.915856	0.861873	0.9108	0.950862	0.908066	0.899742	0.871763	0.949401	0.829479	0.918879	0.694787	0.794441	0.945205	0.896393	0.915077	0.881998	0.927352	0.938618	0.935527	1	0.949107	0.893917	0.904754	0.903071	0.93443	0.962477	0.691208	0.948691	0.923382	0.905324	0.9096	0.896652	0.962669	0.891756	0.9198	0.883509	0.953085	0.948305	0.913425	0.963467	0.844985	0.942927	0.944527
0.954803	0.945841	0.820341	0.928	0.892277	0.887655	0.71796	0.960211	0.893509	0.946676	0.96327	0.896378	0.945587	0.915285	0.965982	0.875103	0.954845	0.723106	0.824656	0.980309	0.94262	0.963829	0.936355	0.964368	0.93851	0.97066	0.949107	1	0.933604	0.953101	0.949555	0.976379	0.960388	0.72482	0.93936	0.925995	0.915084	0.954874	0.94194	0.954191	0.935586	0.948779	0.863751	0.955864	0.941135	0.950188	0.964604	0.897159	0.912454	0.938723
0.962993	0.882333	0.839013	0.857873	0.804259	0.830345	0.720622	0.954796	0.919966	0.964336	0.894226	0.862059	0.959198	0.955962	0.906651	0.850258	0.922618	0.744668	0.857294	0.939672	0.96776	0.960072	0.935446	0.974384	0.881776	0.96298	0.893917	0.933604	1	0.977619	0.975624	0.959885	0.895223	0.71943	0.867627	0.868444	0.886375	0.976807	0.977118	0.881124	0.956868	0.899397	0.776728	0.88923	0.873095	0.87722	0.908038	0.927539	0.863112	0.873274
0.97494	0.899682	0.84119	0.877436	0.826139	0.846091	0.725638	0.974002	0.919546	0.968449	0.912068	0.867125	0.962696	0.956366	0.925672	0.868301	0.941668	0.743334	0.850581	0.961828	0.97396	0.974663	0.951316	0.982334	0.897169	0.973552	0.904754	0.953101	0.977619	1	0.983105	0.975053	0.916255	0.721177	0.883642	0.885724	0.903936	0.982326	0.981576	0.901821	0.961064	0.91752	0.797644	0.909757	0.892544	0.904397	0.923671	0.933537	0.871471	0.892162
0.97276	0.895974	0.855081	0.873444	0.822889	0.84686	0.735955	0.968848	0.922049	0.963796	0.911341	0.876186	0.961221	0.967415	0.921779	0.882937	0.941088	0.748207	0.856694	0.958343	0.974852	0.970896	0.960639	0.976535	0.895045	0.971804	0.903071	0.949555	0.975624	0.983105	1	0.973274	0.913038	0.726504	0.884861	0.885537	0.900829	0.980029	0.98393	0.899741	0.965669	0.914687	0.795599	0.908115	0.891106	0.90756	0.920757	0.947583	0.870779	0.887527
0.972568	0.928501	0.838297	0.907112	0.867923	0.875156	0.737021	0.975494	0.915443	0.966043	0.941916	0.892502	0.961993	0.940333	0.955315	0.877431	0.954265	0.744737	0.846129	0.982912	0.96381	0.977658	0.955122	0.981055	0.926508	0.983603	0.93443	0.976379	0.959885	0.975053	0.973274	1	0.94347	0.727562	0.918889	0.914596	0.92188	0.976935	0.966527	0.932568	0.955292	0.942049	0.835577	0.944357	0.921975	0.934244	0.951848	0.919827	0.898924	0.922959
0.92002	0.963368	0.796893	0.954642	0.925215	0.91033	0.697031	0.927776	0.873395	0.916346	0.970234	0.909185	0.906608	0.882568	0.963836	0.84919	0.933823	0.703686	0.802582	0.957342	0.908978	0.926378	0.899418	0.933495	0.957821	0.944386	0.962477	0.960388	0.895223	0.916255	0.913038	0.94347	1	0.700258	0.960117	0.930046	0.914419	0.918353	0.907999	0.981311	0.902011	0.937135	0.89093	0.963771	0.973031	0.931997	0.972691	0.859083	0.941741	0.955501
0.72565	0.686448	0.68032	0.692825	0.647406	0.64661	0.586862	0.729388	0.684681	0.717049	0.701769	0.65785	0.740317	0.750698	0.711383	0.679545	0.718057	0.604506	0.73776	0.723614	0.743164	0.722854	0.739348	0.712476	0.682358	0.716715	0.691208	0.72482	0.71943	0.721177	0.726504	0.727562	0.700258	1	0.684931	0.665885	0.671733	0.731344	0.725695	0.701153	0.752653	0.698513	0.630399	0.687783	0.690898	0.722774	0.704927	0.7191	0.653355	0.675564
0.897343	0.949804	0.78347	0.934066	0.921058	0.891597	0.674301	0.898553	0.844636	0.886065	0.954784	0.892532	0.883718	0.853498	0.943966	0.829988	0.915328	0.686667	0.774222	0.934154	0.879806	0.900143	0.877052	0.903963	0.930347	0.918006	0.948691	0.93936	0.867627	0.883642	0.884861	0.918889	0.960117	0.684931	1	0.914482	0.891289	0.890006	0.878798	0.963198	0.876135	0.923346	0.891973	0.944469	0.948187	0.915547	0.955277	0.832094	0.921245	0.934917
0.887485	0.927679	0.776535	0.893632	0.928279	0.923806	0.679887	0.897393	0.83884	0.892775	0.926883	0.939326	0.876879	0.855122	0.938728	0.811554	0.892966	0.671386	0.780791	0.927211	0.875752	0.895458	0.869097	0.907993	0.949506	0.92041	0.923382	0.925995	0.868444	0.885724	0.885537	0.914596	0.930046	0.665885	0.914482	1	0.908733	0.889043	0.874253	0.931703	0.866688	0.904421	0.893214	0.950129	0.917249	0.904666	0.936965	0.839343	0.896929	0.957281
0.895918	0.912593	0.799476	0.879286	0.871757	0.896719	0.666865	0.913881	0.85369	0.903189	0.910826	0.898471	0.882766	0.866052	0.925218	0.814246	0.894696	0.72816	0.780675	0.928229	0.89442	0.900673	0.879529	0.917607	0.910896	0.919566	0.905324	0.915084	0.886375	0.903936	0.900829	0.92188	0.914419	0.671733	0.891289	0.908733	1	0.906424	0.897494	0.907935	0.879497	0.881809	0.844396	0.924583	0.896692	0.868835	0.917171	0.854306	0.879651	0.925326
0.981299	0.902911	0.84502	0.876214	0.829874	0.847505	0.719789	0.973916	0.928701	0.964089	0.918187	0.868561	0.978995	0.958096	0.928738	0.88189	0.94407	0.763701	0.870676	0.964192	0.98116	0.976582	0.958512	0.982885	0.902495	0.973624	0.9096	0.954874	0.976807	0.982326	0.980029	0.976935	0.918353	0.731344	0.890006	0.889043	0.906424	1	0.98322	0.905875	0.964836	0.916939	0.799359	0.913339	0.897692	0.906263	0.927371	0.932002	0.87208	0.894675
0.974565	0.892653	0.85153	0.867802	0.811947	0.835856	0.717775	0.970419	0.926073	0.960609	0.905656	0.860471	0.963957	0.968752	0.915354	0.880222	0.938886	0.750368	0.863931	0.952771	0.981089	0.969058	0.958985	0.976972	0.888879	0.966807	0.896652	0.94194	0.977118	0.981576	0.98393	0.966527	0.907999	0.725695	0.878798	0.874253	0.897494	0.98322	1	0.893974	0.968867	0.904837	0.780423	0.899481	0.886123	0.890713	0.915429	0.945408	0.859652	0.881237
0.910597	0.970257	0.78701	0.95545	0.934966	0.912453	0.681986	0.914179	0.856793	0.899959	0.962476	0.911107	0.89598	0.868636	0.955839	0.839445	0.924774	0.696195	0.791375	0.94644	0.893745	0.914	0.887907	0.920018	0.952098	0.93256	0.962669	0.954191	0.881124	0.901821	0.899741	0.932568	0.981311	0.701153	0.963198	0.931703	0.907935	0.905875	0.893974	1	0.890322	0.927628	0.900414	0.964799	0.973487	0.924822	0.971406	0.843563	0.92734	0.958077
0.959304	0.886183	0.869654	0.864464	0.811656	0.830009	0.722943	0.954103	0.919484	0.945631	0.90134	0.855974	0.950344	0.972506	0.908489	0.906542	0.924345	0.755952	0.865055	0.945858	0.971142	0.958465	0.959865	0.956274	0.881211	0.952062	0.891756	0.935586	0.956868	0.961064	0.965669	0.955292	0.902011	0.752653	0.876135	0.866688	0.879497	0.964836	0.968867	0.890322	1	0.901601	0.777406	0.893784	0.879788	0.895073	0.908499	0.938321	0.854119	0.873921
0.916595	0.909374	0.793524	0.916153	0.887138	0.863789	0.722475	0.925653	0.877519	0.913781	0.92981	0.868447	0.910689	0.882551	0.943614	0.848733	0.932716	0.68855	0.794253	0.939326	0.905264	0.932426	0.907052	0.928028	0.920864	0.944825	0.9198	0.948779	0.899397	0.91752	0.914687	0.942049	0.937135	0.698513	0.923346	0.904421	0.881809	0.916939	0.904837	0.927628	0.901601	1	0.856406	0.928358	0.916814	0.932446	0.946441	0.869482	0.89998	0.909831
0.806934	0.902296	0.713246	0.878957	0.940749	0.904431	0.610048	0.814055	0.740446	0.804771	0.889421	0.877529	0.79094	0.759095	0.88613	0.746746	0.83722	0.605457	0.690884	0.855394	0.77804	0.810022	0.781068	0.822316	0.897633	0.835098	0.883509	0.863751	0.776728	0.797644	0.795599	0.835577	0.89093	0.630399	0.891973	0.893214	0.844396	0.799359	0.780423	0.900414	0.777406	0.856406	1	0.898942	0.893995	0.867164	0.889235	0.74273	0.867942	0.915257
0.914985	0.957126	0.793448	0.929143	0.93951	0.923786	0.692718	0.923562	0.858959	0.914768	0.958834	0.923952	0.899728	0.875604	0.963133	0.849984	0.924159	0.707925	0.793086	0.951411	0.899519	0.919737	0.891791	0.934616	0.968486	0.944411	0.953085	0.955864	0.88923	0.909757	0.908115	0.944357	0.963771	0.687783	0.944469	0.950129	0.924583	0.913339	0.899481	0.964799	0.893784	0.928358	0.898942	1	0.949787	0.924734	0.966945	0.850371	0.922628	0.972175
0.900587	0.959936	0.776371	0.946729	0.922774	0.903504	0.681925	0.906624	0.852797	0.893258	0.952828	0.896538	0.887626	0.86103	0.944327	0.83201	0.914481	0.68577	0.786571	0.934335	0.887738	0.904246	0.876907	0.911364	0.944314	0.922012	0.948305	0.941135	0.873095	0.892544	0.891106	0.921975	0.973031	0.690898	0.948187	0.917249	0.896692	0.897692	0.886123	0.973487	0.879788	0.916814	0.893995	0.949787	1	0.915572	0.953403	0.835029	0.931097	0.941377
0.911068	0.907806	0.788923	0.905182	0.894335	0.856985	0.729154	0.916058	0.845169	0.902753	0.937555	0.85799	0.900263	0.875487	0.938701	0.865197	0.933318	0.694171	0.798935	0.944133	0.895818	0.919617	0.908582	0.90837	0.912354	0.927588	0.913425	0.950188	0.87722	0.904397	0.90756	0.934244	0.931997	0.722774	0.915547	0.904666	0.868835	0.906263	0.890713	0.924822	0.895073	0.932446	0.867164	0.924734	0.915572	1	0.924581	0.864465	0.885059	0.903338
0.930597	0.95631	0.803621	0.946068	0.91776	0.918488	0.698353	0.933949	0.877568	0.925524	0.963001	0.918034	0.916013	0.890889	0.96775	0.839547	0.93348	0.704069	0.811341	0.962679	0.914479	0.932535	0.902613	0.94524	0.955004	0.954298	0.963467	0.964604	0.908038	0.923671	0.920757	0.951848	0.972691	0.704927	0.955277	0.936965	0.917171	0.927371	0.915429	0.971406	0.908499	0.946441	0.889235	0.966945	0.953403	0.924581	1	0.86423	0.928726	0.955732
0.923645	0.839082	0.840958	0.822833	0.772596	0.792101	0.718405	0.929752	0.903776	0.917678	0.858776	0.827393	0.92356	0.943444	0.87324	0.871017	0.899859	0.716769	0.829529	0.907112	0.943519	0.928558	0.952538	0.926509	0.842448	0.922685	0.844985	0.897159	0.927539	0.933537	0.947583	0.919827	0.859083	0.7191	0.832094	0.839343	0.854306	0.932002	0.945408	0.843563	0.938321	0.869482	0.74273	0.850371	0.835029	0.864465	0.86423	1	0.816085	0.832702
0.872524	0.93872	0.760811	0.904453	0.892917	0.877213	0.685799	0.882947	0.843578	0.886058	0.920463	0.88756	0.862075	0.841065	0.920029	0.797105	0.881756	0.670347	0.764067	0.908536	0.861168	0.88197	0.843176	0.894632	0.916318	0.905925	0.942927	0.912454	0.863112	0.871471	0.870779	0.898924	0.941741	0.653355	0.921245	0.896929	0.879651	0.87208	0.859652	0.92734	0.854119	0.89998	0.867942	0.922628	0.931097	0.885059	0.928726	0.816085	1	0.91355
0.896218	0.956392	0.777567	0.921757	0.954562	0.942886	0.665312	0.910165	0.837546	0.897249	0.947814	0.940751	0.883183	0.856475	0.952141	0.815371	0.90856	0.683279	0.774933	0.93528	0.879985	0.903548	0.871467	0.918968	0.967614	0.928265	0.944527	0.938723	0.873274	0.892162	0.887527	0.922959	0.955501	0.675564	0.934917	0.957281	0.925326	0.894675	0.881237	0.958077	0.873921	0.909831	0.915257	0.972175	0.941377	0.903338	0.955732	0.832702	0.91355	1
0.960231	0.932924	0.822336	0.913498	0.881802	0.876049	0.735636	0.967888	0.90867	0.960677	0.948692	0.892618	0.951325	0.92819	0.960746	0.882522	0.95764	0.733304	0.837341	0.976074	0.951465	0.972885	0.941544	0.974365	0.943865	0.979074	0.938264	0.976683	0.945482	0.962279	0.958598	0.982473	0.95096	0.716317	0.923872	0.917914	0.918263	0.964137	0.951596	0.937963	0.943595	0.948348	0.847466	0.950239	0.930112	0.941348	0.953106	0.910662	0.909937	0.930532
0.92032	0.940438	0.809024	0.926032	0.905025	0.892552	0.678754	0.927551	0.871968	0.909973	0.948894	0.887502	0.906406	0.879682	0.949972	0.85102	0.925567	0.740283	0.79328	0.960888	0.912922	0.925817	0.910982	0.929723	0.925188	0.941035	0.940737	0.953712	0.893902	0.916759	0.913049	0.943912	0.959185	0.712655	0.94001	0.906286	0.916295	0.919148	0.908594	0.953741	0.907703	0.929583	0.86088	0.946793	0.934619	0.917287	0.955273	0.860782	0.909479	0.936302
0.868549	0.933626	0.758093	0.905615	0.955808	0.933407	0.664396	0.884917	0.82019	0.869706	0.926958	0.922493	0.857256	0.832041	0.927326	0.803981	0.893044	0.642334	0.747978	0.905973	0.852981	0.879227	0.85412	0.88785	0.942975	0.903287	0.916164	0.913762	0.843946	0.866592	0.862137	0.894977	0.932515	0.663956	0.91376	0.93772	0.893362	0.864871	0.853403	0.932538	0.850336	0.901378	0.923075	0.945507	0.923799	0.899865	0.930577	0.817324	0.897867	0.958723
0.897071	0.926342	0.767586	0.889417	0.9244	0.889335	0.679175	0.913616	0.852468	0.907197	0.921341	0.899366	0.889157	0.859112	0.933912	0.825927	0.906619	0.660997	0.784014	0.914751	0.877761	0.910254	0.870126	0.921769	0.938432	0.924677	0.916653	0.918879	0.877262	0.895315	0.882043	0.912214	0.924136	0.664135	0.901252	0.930135	0.893528	0.89482	0.88407	0.919981	0.87438	0.910994	0.879542	0.935474	0.910899	0.89754	0.921562	0.841944	0.896502	0.947954
0.895707	0.952892	0.770127	0.917404	0.950043	0.933036	0.665514	0.908943	0.847817	0.899772	0.943514	0.941874	0.887362	0.857001	0.945708	0.812399	0.899953	0.674117	0.774165	0.930491	0.882497	0.902583	0.871099	0.918385	0.963586	0.927969	0.943821	0.935023	0.880879	0.893339	0.887891	0.920358	0.948891	0.680401	0.930664	0.950485	0.909151	0.896318	0.881758	0.952653	0.875059	0.913017	0.905309	0.963656	0.938629	0.898124	0.954272	0.833382	0.920677	0.971631
0.912895	0.96742	0.797472	0.940553	0.930595	0.907939	0.677238	0.918987	0.863256	0.901419	0.966071	0.906191	0.900716	0.87304	0.954202	0.848592	0.923892	0.707546	0.795447	0.946714	0.900362	0.917249	0.893371	0.92336	0.948671	0.933397	0.959422	0.952556	0.884828	0.904082	0.901476	0.931658	0.977317	0.694308	0.958483	0.925681	0.905689	0.910218	0.898183	0.982641	0.894781	0.925937	0.893589	0.961369	0.967457	0.920507	0.96781	0.849255	0.930009	0.95477
0.863553	0.935727	0.742526	0.911282	0.937768	0.918266	0.650583	0.870931	0.807618	0.868196	0.924699	0.909069	0.851523	0.821235	0.929546	0.790234	0.87732	0.66251	0.74161	0.901469	0.844381	0.868743	0.834328	0.8845	0.933285	0.895265	0.924222	0.911861	0.844107	0.857611	0.852894	0.88869	0.93113	0.66203	0.924693	0.918094	0.880371	0.858753	0.843211	0.938959	0.837964	0.891673	0.910827	0.940531	0.927302	0.880086	0.933445	0.795996	0.906408	0.940728
0.846093	0.908743	0.734426	0.881721	0.914993	0.896177	0.645579	0.851	0.801952	0.854443	0.896258	0.903085	0.831776	0.80905	0.899634	0.772657	0.853883	0.637675	0.73674	0.881016	0.825493	0.851261	0.816388	0.868913	0.917429	0.876881	0.906153	0.885838	0.832812	0.841675	0.840102	0.871907	0.903606	0.630455	0.897671	0.912461	0.86424	0.843903	0.828044	0.91059	0.822471	0.870022	0.895534	0.920811	0.894477	0.856736	0.913869	0.783269	0.894503	0.927183
0.775262	0.877056	0.68659	0.870669	0.928966	0.886811	0.576649	0.783793	0.719873	0.779719	0.872499	0.864157	0.766361	0.727534	0.859794	0.710187	0.803981	0.594604	0.654586	0.825563	0.753053	0.780922	0.751936	0.79589	0.878455	0.812191	0.864005	0.838817	0.754048	0.767116	0.764969	0.807683	0.869549	0.609886	0.878115	0.868363	0.810061	0.77131	0.751665	0.88623	0.751258	0.829938	0.918499	0.881252	0.873797	0.83064	0.87098	0.706543	0.84451	0.894079
0.881187	0.948935	0.766523	0.906297	0.943131	0.936069	0.647184	0.890201	0.832135	0.882457	0.931245	0.930911	0.868743	0.842178	0.929432	0.80253	0.886565	0.670762	0.760548	0.916006	0.866035	0.885754	0.853312	0.903476	0.946389	0.908995	0.934854	0.92438	0.862416	0.877309	0.873316	0.906093	0.934215	0.658877	0.922979	0.939252	0.902128	0.880685	0.867429	0.941017	0.860431	0.891364	0.914924	0.954241	0.923453	0.882722	0.945618	0.814877	0.904098	0.964117
0.923251	0.956132	0.793859	0.952321	0.911361	0.907165	0.694615	0.930906	0.878817	0.920063	0.963856	0.907861	0.912845	0.88854	0.959019	0.837549	0.932938	0.697039	0.808386	0.954781	0.913691	0.929297	0.899749	0.938215	0.955821	0.946469	0.958405	0.959189	0.905373	0.919978	0.917416	0.945438	0.983665	0.700019	0.952037	0.925434	0.912178	0.923102	0.91307	0.970618	0.905273	0.938798	0.879639	0.954665	0.967831	0.929247	0.970388	0.864226	0.93903	0.947521
0.911653	0.93476	0.779714	0.915935	0.893305	0.867617	0.688998	0.914349	0.859889	0.898985	0.941678	0.871629	0.901889	0.867806	0.942707	0.840109	0.927473	0.703091	0.785304	0.942952	0.897315	0.919013	0.893289	0.915837	0.918497	0.928859	0.933183	0.94479	0.881414	0.903011	0.897982	0.93076	0.949301	0.686459	0.936962	0.904517	0.885679	0.906598	0.893734	0.94118	0.890576	0.922491	0.854835	0.933325	0.934117	0.924605	0.938767	0.849714	0.911624	0.918828
0.935483	0.933696	0.809707	0.892171	0.883407	0.909649	0.695175	0.940346	0.881809	0.945147	0.933711	0.922002	0.918776	0.914506	0.943818	0.830238	0.921049	0.704423	0.831291	0.942654	0.925541	0.934153	0.892601	0.962203	0.943537	0.95506	0.933628	0.943474	0.934029	0.94128	0.937416	0.94435	0.938499	0.68081	0.907326	0.935877	0.92567	0.938676	0.935056	0.928004	0.912026	0.901637	0.858534	0.949013	0.920817	0.889562	0.946845	0.880267	0.905509	0.948174
0.832847	0.924452	0.720201	0.898719	0.966704	0.917689	0.643491	0.851699	0.786181	0.839969	0.909473	0.901052	0.820107	0.791124	0.911001	0.775933	0.859117	0.629322	0.71351	0.88116	0.815739	0.846825	0.815446	0.85458	0.928707	0.872027	0.908581	0.889604	0.80429	0.826787	0.820098	0.865416	0.914487	0.653544	0.909784	0.920304	0.870126	0.828265	0.811656	0.924666	0.812305	0.879778	0.926754	0.93214	0.913015	0.891386	0.915975	0.773206	0.895555	0.94623
0.960322	0.882826	0.849457	0.863925	0.811232	0.829701	0.735812	0.961717	0.908069	0.951384	0.897262	0.85392	0.94319	0.962724	0.911533	0.892377	0.932529	0.737402	0.847732	0.945083	0.960885	0.962682	0.961036	0.961346	0.879829	0.956919	0.888356	0.936539	0.95478	0.965007	0.974435	0.960309	0.89998	0.728482	0.873215	0.867265	0.883088	0.963162	0.971801	0.888474	0.965458	0.905375	0.781131	0.8949	0.877792	0.895924	0.90778	0.943723	0.853389	0.873751
0.927649	0.948777	0.797183	0.944509	0.904575	0.899112	0.691545	0.931405	0.877618	0.917406	0.953861	0.901592	0.911962	0.888649	0.952924	0.851294	0.929527	0.696733	0.801762	0.954345	0.914197	0.93009	0.904269	0.936818	0.942845	0.944328	0.950236	0.962123	0.902597	0.923637	0.919323	0.946602	0.967611	0.704827	0.942683	0.920521	0.906115	0.923438	0.913948	0.966703	0.909313	0.934219	0.872128	0.955029	0.95093	0.923697	0.969364	0.863097	0.915897	0.944167
0.921167	0.936881	0.797674	0.91767	0.902914	0.887355	0.707558	0.927305	0.867009	0.926088	0.951624	0.895284	0.908899	0.883969	0.961925	0.852171	0.930866	0.710047	0.800261	0.954489	0.906297	0.928972	0.896483	0.938894	0.937974	0.947469	0.944894	0.96007	0.90332	0.91807	0.913678	0.946119	0.950955	0.697242	0.935779	0.920931	0.903116	0.918672	0.905035	0.944162	0.901138	0.931978	0.872678	0.953199	0.932005	0.930779	0.956262	0.860745	0.92175	0.934787
0.904961	0.964326	0.780367	0.952145	0.937308	0.917767	0.678497	0.911285	0.852685	0.896266	0.961663	0.905595	0.891729	0.86392	0.953114	0.835257	0.919324	0.689419	0.786825	0.940875	0.8908	0.910142	0.883446	0.915586	0.951866	0.929341	0.953832	0.948613	0.875326	0.895486	0.892653	0.92605	0.978378	0.694858	0.961083	0.927764	0.900484	0.899924	0.888365	0.980516	0.88428	0.927976	0.901342	0.960327	0.971896	0.921985	0.964798	0.840619	0.928597	0.955639
0.944736	0.942722	0.832043	0.924955	0.893652	0.887296	0.717716	0.949281	0.897541	0.929642	0.956585	0.889941	0.930808	0.9159	0.96121	0.872501	0.949538	0.727769	0.827705	0.97313	0.936715	0.953043	0.93602	0.947749	0.92962	0.959954	0.944462	0.969073	0.918692	0.940345	0.940336	0.964952	0.957355	0.731515	0.94115	0.918128	0.915738	0.942409	0.935462	0.954371	0.937477	0.94287	0.856344	0.948419	0.940692	0.943465	0.963271	0.893422	0.907799	0.932292
0.960291	0.88798	0.850883	0.864467	0.823273	0.848732	0.734219	0.960654	0.908827	0.956542	0.90286	0.879694	0.952141	0.942781	0.916396	0.870405	0.930778	0.758615	0.844701	0.956376	0.965284	0.962295	0.950233	0.964303	0.886205	0.963882	0.896129	0.942634	0.967227	0.971622	0.974412	0.970202	0.903462	0.719129	0.878193	0.883692	0.911652	0.972367	0.966899	0.88971	0.950944	0.910983	0.794402	0.901167	0.880057	0.904196	0.911806	0.933324	0.865736	0.881474
0.958285	0.911241	0.837775	0.894943	0.863705	0.864536	0.741136	0.968022	0.900744	0.958712	0.929719	0.884952	0.95198	0.930486	0.944522	0.876229	0.943909	0.7395	0.826228	0.971479	0.953347	0.969864	0.954958	0.966526	0.911083	0.973777	0.917114	0.96383	0.951219	0.962731	0.965842	0.981117	0.9281	0.724179	0.905161	0.901441	0.916807	0.965232	0.953714	0.916848	0.947024	0.935877	0.828704	0.92674	0.905563	0.932213	0.933686	0.919083	0.8881	0.908837
0.964371	0.921326	0.829316	0.902279	0.87049	0.873028	0.741121	0.965277	0.901549	0.957912	0.937752	0.887246	0.9513	0.929245	0.95095	0.880701	0.954005	0.739081	0.835122	0.978272	0.952324	0.97307	0.950585	0.970022	0.919121	0.977507	0.92718	0.975615	0.947007	0.966638	0.965187	0.985622	0.937291	0.719501	0.914598	0.911676	0.91205	0.966174	0.954303	0.927642	0.946198	0.942253	0.835543	0.939909	0.916308	0.944086	0.945188	0.911615	0.891103	0.917857
0.970286	0.897328	0.836531	0.869799	0.821766	0.84506	0.716619	0.973181	0.920103	0.965893	0.908623	0.868205	0.95833	0.948633	0.926413	0.862604	0.937407	0.738539	0.850718	0.95544	0.967201	0.970725	0.940931	0.982142	0.896737	0.975266	0.904512	0.945565	0.97407	0.979404	0.973252	0.969438	0.910907	0.706442	0.881014	0.883746	0.907625	0.97726	0.975352	0.895993	0.95202	0.919419	0.792987	0.908316	0.888782	0.8914	0.921965	0.924744	0.873896	0.892504
0.932219	0.913574	0.827824	0.896967	0.867549	0.850114	0.707281	0.929226	0.890884	0.916781	0.933872	0.854986	0.920292	0.909662	0.930594	0.910532	0.931812	0.722085	0.830944	0.947587	0.927006	0.937147	0.934068	0.927273	0.904134	0.934518	0.918462	0.944712	0.899523	0.921551	0.92728	0.942668	0.929487	0.725542	0.916795	0.893725	0.880968	0.933736	0.925143	0.929319	0.932919	0.921632	0.831918	0.922875	0.915328	0.935339	0.931722	0.886193	0.874822	0.899076
0.93235	0.96341	0.80204	0.952586	0.921286	0.903303	0.703732	0.938609	0.882903	0.921141	0.971859	0.903939	0.919065	0.894545	0.970453	0.862383	0.944794	0.711788	0.816428	0.967436	0.920425	0.937926	0.915035	0.940339	0.954773	0.952393	0.961594	0.968771	0.902424	0.924294	0.921864	0.953529	0.984284	0.717289	0.960073	0.932274	0.917252	0.929305	0.918805	0.979047	0.916023	0.945056	0.883133	0.966613	0.968297	0.944107	0.97527	0.870337	0.931584	0.952945
0.911294	0.96211	0.781835	0.963317	0.932291	0.907586	0.686391	0.916939	0.861231	0.899664	0.962817	0.903537	0.897184	0.869449	0.960325	0.839682	0.926737	0.69821	0.792914	0.948388	0.896829	0.917212	0.893165	0.920186	0.955008	0.934	0.95845	0.956432	0.880904	0.902149	0.899178	0.933631	0.982509	0.704997	0.962107	0.927203	0.902914	0.906125	0.89461	0.985147	0.892342	0.938912	0.893134	0.964459	0.966921	0.928842	0.977399	0.846944	0.929671	0.955267
0.896013	0.968148	0.774457	0.940296	0.940159	0.920617	0.661379	0.89968	0.840271	0.886037	0.950394	0.908834	0.882552	0.853769	0.939431	0.823308	0.90486	0.687907	0.772538	0.930823	0.880525	0.899318	0.871738	0.907355	0.940849	0.918792	0.94959	0.940927	0.867952	0.887102	0.883624	0.916434	0.962901	0.689973	0.951094	0.919535	0.89266	0.890597	0.878634	0.975887	0.875867	0.909828	0.904675	0.95501	0.958602	0.904892	0.957915	0.827082	0.915287	0.953272
0.901682	0.97521	0.777162	0.948544	0.947264	0.921605	0.673163	0.909776	0.84924	0.893951	0.959169	0.914839	0.891686	0.859774	0.952763	0.827987	0.916771	0.687681	0.784163	0.93913	0.887324	0.908834	0.879645	0.91544	0.955364	0.927352	0.957439	0.947816	0.873571	0.893419	0.889704	0.925026	0.974468	0.693165	0.955686	0.932111	0.907703	0.8984	0.884982	0.983901	0.880467	0.920965	0.906528	0.964229	0.969056	0.918003	0.965453	0.836503	0.928372	0.964612
0.894608	0.968676	0.774934	0.947695	0.946559	0.921297	0.670987	0.904298	0.844392	0.886843	0.958106	0.909855	0.883456	0.853346	0.949454	0.82522	0.909482	0.682153	0.774105	0.934409	0.881357	0.901266	0.874628	0.907514	0.952738	0.921922	0.951437	0.940984	0.866361	0.886162	0.883549	0.9192	0.972253	0.689846	0.958639	0.929145	0.90107	0.890951	0.878544	0.979068	0.875081	0.921479	0.910481	0.957515	0.972164	0.915915	0.960106	0.830406	0.92949	0.956307
0.905508	0.965641	0.779599	0.952182	0.931611	0.912098	0.681532	0.912427	0.856771	0.897389	0.962117	0.9044	0.895275	0.867056	0.95291	0.836365	0.92061	0.694651	0.790007	0.942808	0.893033	0.911088	0.88492	0.916517	0.950009	0.930082	0.955362	0.948471	0.876776	0.897374	0.894523	0.927377	0.981227	0.70144	0.956531	0.923019	0.901659	0.901817	0.890494	0.97929	0.887156	0.927366	0.895727	0.956821	0.976426	0.925685	0.961348	0.841625	0.93468	0.952285
0.899628	0.96926	0.783218	0.935108	0.945939	0.928232	0.659941	0.905657	0.842376	0.891051	0.951462	0.919076	0.88457	0.857142	0.945931	0.821603	0.906336	0.686223	0.776199	0.933768	0.882016	0.902451	0.873343	0.914729	0.948397	0.924153	0.950793	0.942697	0.871907	0.891068	0.886735	0.920241	0.961625	0.683423	0.951295	0.930987	0.903133	0.894221	0.882415	0.970467	0.87725	0.913747	0.912016	0.962586	0.95815	0.902829	0.964111	0.830834	0.918952	0.96344
0.901502	0.97569	0.779366	0.94498	0.951663	0.926747	0.670083	0.909124	0.848715	0.892742	0.960361	0.919767	0.890696	0.860433	0.951858	0.828096	0.912341	0.689601	0.78535	0.93811	0.887374	0.906396	0.87926	0.914969	0.95658	0.927056	0.956267	0.944967	0.873106	0.891833	0.888597	0.923061	0.972248	0.691584	0.957321	0.935023	0.906452	0.897775	0.884782	0.982195	0.880804	0.920114	0.911082	0.964931	0.966724	0.912493	0.966783	0.835833	0.926828	0.967829
0.849909	0.788607	0.785215	0.773514	0.729384	0.743983	0.664412	0.829998	0.824673	0.834036	0.796056	0.753875	0.835674	0.853634	0.797651	0.849159	0.827822	0.767126	0.830544	0.838709	0.849943	0.838396	0.843088	0.840539	0.78837	0.838533	0.788822	0.829449	0.842294	0.848658	0.857231	0.84495	0.807948	0.665035	0.775915	0.774634	0.780677	0.859203	0.855916	0.800134	0.862206	0.792138	0.704939	0.803076	0.787349	0.813829	0.806109	0.830977	0.759109	0.775042
0.796008	0.758542	0.755735	0.741916	0.704626	0.696344	0.632018	0.78847	0.780107	0.79615	0.766594	0.737659	0.816299	0.81819	0.768775	0.742144	0.772392	0.683314	0.838947	0.787802	0.811268	0.796879	0.794441	0.793653	0.743352	0.79303	0.763209	0.787477	0.806381	0.791614	0.794714	0.797578	0.760535	0.795988	0.755427	0.741835	0.731457	0.813221	0.801374	0.764972	0.819049	0.759559	0.681626	0.751055	0.751985	0.763228	0.772553	0.773074	0.725541	0.740989
0.909376	0.976578	0.782415	0.936748	0.932934	0.913754	0.677348	0.921661	0.863113	0.908254	0.954169	0.923386	0.899232	0.86952	0.959079	0.826979	0.917757	0.692814	0.78792	0.946245	0.894943	0.915532	0.882732	0.928908	0.958439	0.937761	0.968277	0.948763	0.888424	0.902836	0.89819	0.933507	0.968898	0.683163	0.953493	0.939526	0.916388	0.907888	0.894614	0.968841	0.888698	0.923844	0.899332	0.965386	0.960366	0.915694	0.965853	0.842566	0.953064	0.961557
0.829225	0.754712	0.768813	0.738585	0.694463	0.721295	0.678932	0.819641	0.802338	0.822203	0.770402	0.742093	0.825115	0.856236	0.777098	0.777258	0.803425	0.705021	0.866593	0.81181	0.836359	0.816871	0.821566	0.824752	0.756764	0.820691	0.758191	0.801878	0.830094	0.836422	0.843247	0.823896	0.773509	0.697217	0.741591	0.75839	0.755018	0.838989	0.843187	0.760414	0.838504	0.76672	0.672554	0.770583	0.75617	0.78768	0.776923	0.82301	0.734071	0.748465
0.968888	0.89611	0.83604	0.876202	0.822593	0.843761	0.722966	0.965816	0.918633	0.965387	0.906289	0.865783	0.957264	0.949139	0.920985	0.860636	0.935343	0.742651	0.845015	0.954871	0.968504	0.968641	0.944333	0.978203	0.894078	0.969462	0.901155	0.948054	0.97734	0.987885	0.978423	0.971364	0.912334	0.717587	0.880326	0.880742	0.904264	0.976303	0.977118	0.899058	0.95427	0.915074	0.794417	0.906905	0.889419	0.89718	0.920945	0.931816	0.869842	0.889357
0.97162	0.902114	0.840616	0.876585	0.832116	0.851193	0.728395	0.968974	0.914769	0.969604	0.921632	0.870778	0.95866	0.955316	0.929601	0.882626	0.945052	0.763074	0.853231	0.962097	0.974098	0.968821	0.950037	0.977606	0.903361	0.971301	0.909405	0.953763	0.970725	0.980245	0.982384	0.974065	0.921393	0.722307	0.890883	0.888535	0.908993	0.980629	0.977801	0.906795	0.957068	0.913632	0.803318	0.916842	0.899324	0.910129	0.925103	0.929923	0.875412	0.896048
0.97648	0.932071	0.83417	0.91147	0.868735	0.870126	0.728058	0.976155	0.918255	0.961742	0.947509	0.888929	0.970505	0.943307	0.954962	0.88347	0.960144	0.747834	0.851222	0.982011	0.968913	0.981401	0.958753	0.97985	0.927349	0.983409	0.935082	0.980323	0.959045	0.975064	0.972647	0.988155	0.947349	0.738767	0.924079	0.910437	0.915358	0.97934	0.968871	0.938061	0.960616	0.944185	0.833604	0.94151	0.92673	0.93648	0.953259	0.921268	0.897558	0.923579
0.929629	0.961914	0.801735	0.94572	0.922045	0.907718	0.700363	0.935195	0.874481	0.928054	0.967448	0.915026	0.916823	0.890775	0.973153	0.850547	0.937521	0.709933	0.805917	0.966281	0.91412	0.933933	0.904268	0.94614	0.956272	0.955745	0.96708	0.969319	0.910834	0.927186	0.924325	0.955546	0.977513	0.703691	0.956476	0.937583	0.916354	0.928588	0.915884	0.972179	0.90979	0.938624	0.887917	0.969531	0.958408	0.938035	0.976115	0.864292	0.933113	0.954518
0.90947	0.974425	0.79622	0.938277	0.941367	0.921765	0.670439	0.917377	0.851662	0.901367	0.968745	0.918003	0.898423	0.867351	0.956933	0.836572	0.91945	0.69932	0.786429	0.94634	0.894977	0.91336	0.886822	0.922592	0.954073	0.932512	0.959427	0.952257	0.882803	0.901057	0.897762	0.931308	0.969937	0.699272	0.961151	0.932558	0.913774	0.906299	0.893028	0.975333	0.888514	0.919426	0.905543	0.965229	0.962409	0.918965	0.964525	0.843148	0.927891	0.961877
0.927403	0.972056	0.79711	0.942092	0.926403	0.913716	0.687433	0.932195	0.869093	0.920607	0.962217	0.92021	0.915218	0.886904	0.963091	0.843476	0.931986	0.713331	0.804553	0.959151	0.911759	0.929552	0.899512	0.942621	0.961272	0.949867	0.967178	0.964587	0.904611	0.921758	0.917933	0.949088	0.976694	0.705997	0.95305	0.938288	0.917884	0.925448	0.91204	0.978846	0.905534	0.926159	0.888041	0.975194	0.963526	0.924338	0.97183	0.858122	0.927967	0.965209
0.877065	0.948499	0.761849	0.921507	0.961432	0.950369	0.655162	0.885887	0.829048	0.881468	0.934136	0.946288	0.862938	0.838035	0.935065	0.800928	0.888477	0.670334	0.756467	0.916611	0.858518	0.880023	0.849881	0.900559	0.959134	0.911303	0.936421	0.923378	0.860846	0.875025	0.872891	0.905481	0.945739	0.655995	0.929101	0.947725	0.905587	0.877906	0.86305	0.950702	0.85692	0.901845	0.923503	0.961286	0.934789	0.888475	0.951407	0.81231	0.912883	0.975981
0.853285	0.899731	0.744603	0.879748	0.919947	0.882593	0.696124	0.876596	0.815122	0.873848	0.899253	0.875989	0.842485	0.81575	0.91561	0.793278	0.870325	0.640738	0.723418	0.895746	0.838777	0.873922	0.847355	0.884719	0.918827	0.895962	0.894932	0.898884	0.835065	0.861526	0.851577	0.889892	0.9093	0.642728	0.888279	0.905375	0.876992	0.851858	0.843039	0.903012	0.837106	0.890846	0.869873	0.927128	0.892835	0.880221	0.905236	0.817276	0.883321	0.928353
0.859839	0.877965	0.721276	0.887961	0.860928	0.835424	0.637078	0.854264	0.788032	0.839856	0.895567	0.818874	0.845487	0.813555	0.895131	0.809888	0.87691	0.694852	0.732636	0.88969	0.8443	0.857512	0.839156	0.857976	0.874775	0.867134	0.875072	0.897787	0.821937	0.850534	0.848626	0.874839	0.897214	0.6697	0.891657	0.853095	0.841052	0.853937	0.836823	0.902306	0.835997	0.877524	0.854185	0.896434	0.891904	0.876889	0.895033	0.793086	0.843367	0.87326
0.921275	0.967828	0.794539	0.942928	0.92517	0.911294	0.680931	0.926393	0.868872	0.91157	0.962005	0.912425	0.9094	0.880803	0.959041	0.842497	0.929187	0.704118	0.801932	0.952289	0.906663	0.924115	0.89606	0.933196	0.954551	0.941482	0.96323	0.958071	0.895193	0.912937	0.909102	0.939925	0.976157	0.701122	0.956945	0.930534	0.911316	0.918329	0.905669	0.978309	0.89906	0.928633	0.891931	0.965453	0.963651	0.922144	0.969057	0.854726	0.931352	0.956694
0.919006	0.962737	0.796433	0.945209	0.922949	0.90749	0.694065	0.925483	0.866667	0.914313	0.963542	0.911365	0.906482	0.880181	0.962736	0.844676	0.928296	0.702726	0.801334	0.954873	0.905452	0.923816	0.895247	0.93184	0.953014	0.943779	0.959388	0.958503	0.894414	0.913744	0.910795	0.941378	0.979594	0.69579	0.957282	0.933601	0.912622	0.91721	0.904062	0.975358	0.898436	0.933984	0.88667	0.962158	0.963897	0.926986	0.970051	0.855246	0.934575	0.955435
0.910025	0.951956	0.786705	0.919686	0.92924	0.924101	0.681507	0.920029	0.864875	0.913485	0.946337	0.935315	0.896963	0.875702	0.951898	0.828224	0.914822	0.693817	0.792028	0.938735	0.897052	0.916264	0.880192	0.934354	0.967481	0.940537	0.950458	0.944605	0.894891	0.908147	0.904948	0.933536	0.960407	0.674239	0.93513	0.948641	0.917705	0.910369	0.899215	0.957217	0.889597	0.917637	0.892875	0.971335	0.942968	0.903259	0.959944	0.849025	0.92614	0.970358
0.933629	0.969358	0.811242	0.940499	0.913842	0.910996	0.694963	0.938303	0.88435	0.928163	0.961164	0.920736	0.917645	0.89731	0.962277	0.847402	0.929817	0.709458	0.813108	0.963262	0.920812	0.935701	0.906982	0.946422	0.953011	0.95511	0.966171	0.96389	0.913163	0.928341	0.92493	0.95235	0.974196	0.705414	0.952938	0.93706	0.920053	0.930728	0.920989	0.973215	0.91572	0.933628	0.882485	0.964281	0.961379	0.922396	0.975186	0.866771	0.937104	0.955018
0.877343	0.93821	0.765664	0.918637	0.917554	0.905037	0.67242	0.885087	0.832342	0.88925	0.933367	0.904587	0.865702	0.842921	0.93758	0.800415	0.886956	0.678131	0.764694	0.915722	0.864264	0.883041	0.850715	0.901325	0.931535	0.912383	0.940731	0.921152	0.866924	0.876833	0.872546	0.904621	0.946755	0.667976	0.928238	0.912146	0.886062	0.877312	0.864771	0.944613	0.8591	0.902511	0.887684	0.939884	0.932405	0.887161	0.944689	0.815598	0.927497	0.932256
[truncated: 50 more columns]

## Sheet: slant=40,Magnitude
1	0.800711	0.872375	0.892641	0.118061	0.129804	0.844253	0.482244	0.937723	0.442579	0.890958	0.12249	0.6276	0.907177	0.357101	0.853973	0.720896	0.792267	0.758487	0.617613	0.981392	0.940597	0.955472	0.389489	0.155128	0.47408	0.638393	0.850806	0.604258	0.916104	0.943262	0.636237	0.976127	0.909819	0.859242	0.144079	0.220627	0.604506	0.930003	0.859497	0.883678	0.647943	0.133305	0.19644	0.858354	0.720107	0.48694	0.962357	0.903568	0.14088
0.800711	1	0.982442	0.977938	0.0592084	0.0600682	0.989975	0.139443	0.900748	0.116481	0.972856	0.0549119	0.21198	0.961632	0.113354	0.989162	0.275998	0.993373	0.990764	0.210602	0.725526	0.586087	0.645001	0.0995005	0.0595593	0.146781	0.298382	0.434307	0.191098	0.608999	0.93188	0.230495	0.875851	0.934613	0.979508	0.0555374	0.0818483	0.194437	0.944241	0.987184	0.979597	0.223854	0.0629869	0.0719259	0.989205	0.283709	0.18017	0.664887	0.569094	0.0594924
0.872375	0.982442	1	0.995321	0.03349	0.0372584	0.995033	0.17577	0.950349	0.147754	0.993551	0.0282451	0.274417	0.992208	0.120642	0.99693	0.35535	0.984335	0.967522	0.267798	0.811004	0.683241	0.739817	0.120483	0.0373429	0.177855	0.345116	0.523587	0.25199	0.679138	0.975796	0.291565	0.934729	0.967811	0.981956	0.0323623	0.0715374	0.254682	0.983505	0.992678	0.993559	0.290584	0.0406841	0.0547506	0.993918	0.359721	0.207464	0.758195	0.649064	0.035238
0.892641	0.977938	0.995321	1	0.0644818	0.0674241	0.992948	0.205014	0.962867	0.17439	0.992876	0.0579238	0.307091	0.991708	0.155359	0.994401	0.394272	0.973964	0.961181	0.302312	0.840531	0.717001	0.769678	0.147221	0.0685721	0.21005	0.386996	0.561981	0.283516	0.709167	0.981384	0.323768	0.951589	0.97063	0.989567	0.0627847	0.102592	0.285824	0.988148	0.995841	0.998635	0.323817	0.0717201	0.0871484	0.996252	0.395697	0.246271	0.790476	0.687072	0.0670647
0.118061	0.0592084	0.03349	0.0644818	1	0.933965	0.0264211	0.403935	0.0565043	0.396106	0.0515542	0.928517	0.249658	0.043057	0.777863	0.0347017	0.233773	0.0257945	0.0199444	0.359377	0.100017	0.121239	0.110577	0.469599	0.939654	0.509648	0.676053	0.249453	0.243144	0.149899	0.0546182	0.306639	0.115889	0.0441376	0.0518539	0.93627	0.852707	0.260035	0.0466323	0.0616997	0.0401099	0.258966	0.945744	0.918318	0.0542308	0.280865	0.729576	0.103292	0.386982	0.966861
0.129804	0.0600682	0.0372584	0.0674241	0.933965	1	0.029348	0.42057	0.0613071	0.411658	0.0551762	0.939002	0.278645	0.0474583	0.755807	0.0381518	0.253074	0.0282004	0.0219058	0.375487	0.110805	0.135121	0.121737	0.481558	0.892931	0.51628	0.656744	0.264723	0.271596	0.172063	0.060379	0.329383	0.120312	0.0491183	0.0548322	0.914102	0.850203	0.286681	0.0519375	0.0637653	0.0444265	0.282105	0.936208	0.882674	0.0564722	0.294462	0.712923	0.114049	0.390052	0.937728
0.844253	0.989975	0.995033	0.992948	0.0264211	0.029348	1	0.141827	0.940053	0.116063	0.985914	0.0211065	0.232429	0.983488	0.0956853	0.996878	0.308795	0.986179	0.978542	0.225776	0.782506	0.643342	0.704184	0.0927705	0.0274902	0.145537	0.306661	0.476318	0.209672	0.642494	0.963081	0.249481	0.916976	0.957921	0.986983	0.0234124	0.056691	0.212397	0.974158	0.994166	0.994204	0.245639	0.0322044	0.041718	0.996439	0.312363	0.17418	0.725102	0.609904	0.0264667
0.482244	0.139443	0.17577	0.205014	0.403935	0.42057	0.141827	1	0.231162	0.991839	0.212582	0.478026	0.924738	0.204059	0.85805	0.167084	0.791702	0.126932	0.106564	0.935787	0.429287	0.522386	0.453781	0.982331	0.563834	0.983311	0.783576	0.737776	0.927273	0.700981	0.253198	0.954848	0.327954	0.210415	0.182077	0.550632	0.615378	0.944897	0.230298	0.179295	0.194523	0.874663	0.417042	0.624558	0.17278	0.831938	0.847495	0.434632	0.637173	0.496057
0.937723	0.900748	0.950349	0.962867	0.0565043	0.0613071	0.940053	0.231162	1	0.19413	0.946026	0.0486919	0.359914	0.977871	0.163226	0.939517	0.467805	0.893679	0.867493	0.350247	0.91981	0.814017	0.873549	0.16002	0.0597554	0.235611	0.435624	0.650088	0.332412	0.739136	0.991187	0.37552	0.985765	0.974092	0.940627	0.0543017	0.100687	0.333997	0.980523	0.942607	0.956274	0.382123	0.0644806	0.0796741	0.945807	0.465054	0.272344	0.884806	0.761427	0.0582391
0.442579	0.116481	0.147754	0.17439	0.396106	0.411658	0.116063	0.991839	0.19413	1	0.182513	0.477927	0.909998	0.172387	0.853366	0.140168	0.75746	0.104327	0.0865641	0.919467	0.383925	0.476397	0.407563	0.985699	0.564	0.978927	0.758726	0.696579	0.91181	0.665595	0.218344	0.939705	0.287885	0.177792	0.153763	0.550659	0.610754	0.930197	0.196442	0.151529	0.165282	0.856992	0.409566	0.622086	0.145179	0.804682	0.836891	0.387288	0.596063	0.490023
0.890958	0.972856	0.993551	0.992876	0.0515542	0.0551762	0.985914	0.212582	0.946026	0.182513	1	0.045711	0.317565	0.98444	0.154348	0.989885	0.401772	0.973036	0.957604	0.311684	0.83307	0.716504	0.76312	0.152246	0.0580539	0.214829	0.388251	0.565308	0.294974	0.717784	0.972892	0.333148	0.941123	0.955144	0.979446	0.0514307	0.0964253	0.297029	0.982157	0.988786	0.991273	0.335175	0.0598203	0.0785729	0.988095	0.406292	0.247219	0.784261	0.687311	0.0550486
0.12249	0.0549119	0.0282451	0.0579238	0.928517	0.939002	0.0211065	0.478026	0.0486919	0.477927	0.045711	1	0.29485	0.0372331	0.803874	0.0300413	0.24774	0.0215301	0.0156591	0.394815	0.0928213	0.115017	0.102732	0.558614	0.93386	0.587748	0.681321	0.259829	0.285847	0.165379	0.0490597	0.354899	0.107586	0.0374496	0.0455221	0.950525	0.889376	0.306513	0.0411081	0.0552781	0.0350108	0.28249	0.907933	0.910938	0.0477799	0.293416	0.739942	0.0943876	0.384899	0.950614
0.6276	0.21198	0.274417	0.307091	0.249658	0.278645	0.232429	0.924738	0.359914	0.909998	0.317565	0.29485	1	0.315134	0.716092	0.261163	0.942008	0.205621	0.179636	0.986109	0.605137	0.714943	0.637726	0.849631	0.372182	0.887559	0.792051	0.884525	0.995588	0.84531	0.377573	0.987207	0.462011	0.327446	0.282397	0.357681	0.445254	0.994099	0.348137	0.273269	0.298876	0.984829	0.277828	0.445732	0.266392	0.959163	0.792171	0.619531	0.742703	0.324878
0.907177	0.961632	0.992208	0.991708	0.043057	0.0474583	0.983488	0.204059	0.977871	0.172387	0.98444	0.0372331	0.315134	1	0.142037	0.985262	0.406461	0.961102	0.937097	0.307493	0.857358	0.737871	0.796023	0.141778	0.0475069	0.206408	0.385431	0.578531	0.291032	0.711045	0.993819	0.33126	0.963723	0.984144	0.971493	0.0421733	0.0849216	0.293154	0.993585	0.981089	0.986852	0.333455	0.050847	0.0666797	0.984178	0.407763	0.238138	0.80996	0.69719	0.0454685
0.357101	0.113354	0.120642	0.155359	0.777863	0.755807	0.0956853	0.85805	0.163226	0.853366	0.154348	0.803874	0.716092	0.142037	1	0.115698	0.616144	0.0870783	0.0710552	0.788938	0.308706	0.377853	0.328946	0.889667	0.876675	0.909617	0.873814	0.589042	0.715452	0.515874	0.17826	0.771169	0.258376	0.146183	0.133268	0.864445	0.875569	0.736407	0.160597	0.13811	0.135171	0.688908	0.77175	0.913209	0.129612	0.668871	0.948706	0.312714	0.608781	0.841132
0.853973	0.989162	0.99693	0.994401	0.0347017	0.0381518	0.996878	0.167084	0.939517	0.140168	0.989885	0.0300413	0.261163	0.985262	0.115698	1	0.338931	0.990087	0.980575	0.254699	0.791141	0.659698	0.716002	0.114949	0.0385226	0.169846	0.32947	0.502531	0.239335	0.664559	0.965163	0.277331	0.920101	0.958885	0.989363	0.0340547	0.0697912	0.241558	0.974008	0.996417	0.995047	0.275813	0.0413418	0.0545624	0.997614	0.341707	0.19739	0.736278	0.625989	0.0365998
0.720896	0.275998	0.35535	0.394272	0.233773	0.253074	0.308795	0.791702	0.467805	0.75746	0.401772	0.24774	0.942008	0.406461	0.616144	0.338931	1	0.27056	0.238559	0.934041	0.734164	0.843351	0.771131	0.684633	0.311925	0.763967	0.8125	0.954944	0.93591	0.898559	0.476566	0.917285	0.574113	0.428039	0.366687	0.294152	0.391288	0.924599	0.4459	0.353624	0.383689	0.957937	0.25936	0.376535	0.345732	0.979849	0.745289	0.758237	0.825934	0.28626
0.792267	0.993373	0.984335	0.973964	0.0257945	0.0282004	0.986179	0.126932	0.893679	0.104327	0.973036	0.0215301	0.205621	0.961102	0.0870783	0.990087	0.27056	1	0.991441	0.200548	0.715039	0.577722	0.636882	0.084365	0.0276956	0.130008	0.272407	0.428055	0.185872	0.600715	0.927879	0.22165	0.86606	0.930032	0.974187	0.0242481	0.0520256	0.188413	0.939354	0.985068	0.975214	0.217977	0.031121	0.0403255	0.985855	0.275601	0.155033	0.655527	0.548817	0.0265319
0.758487	0.990764	0.967522	0.961181	0.0199444	0.0219058	0.978542	0.106564	0.867493	0.0865641	0.957604	0.0156591	0.179636	0.937097	0.0710552	0.980575	0.238559	0.991441	1	0.174215	0.683039	0.541659	0.600082	0.0681782	0.0206705	0.10975	0.244703	0.387338	0.159928	0.57384	0.901324	0.194663	0.836137	0.902581	0.973612	0.0174789	0.0426007	0.16231	0.914073	0.979284	0.967907	0.190511	0.0244842	0.0317462	0.979419	0.24521	0.133865	0.621358	0.513116	0.0199077
0.617613	0.210602	0.267798	0.302312	0.359377	0.375487	0.225776	0.935787	0.350247	0.919467	0.311684	0.394815	0.986109	0.307493	0.788938	0.254699	0.934041	0.200548	0.174215	1	0.592579	0.70187	0.623917	0.868565	0.470231	0.911101	0.854953	0.880173	0.987316	0.833119	0.368733	0.986034	0.458145	0.318499	0.276061	0.456152	0.538844	0.989023	0.339792	0.26896	0.291079	0.981547	0.378535	0.54274	0.261744	0.962749	0.858844	0.60637	0.76644	0.429469
0.981392	0.725526	0.811004	0.840531	0.100017	0.110805	0.782506	0.429287	0.91981	0.383925	0.83307	0.0928213	0.605137	0.857358	0.308706	0.791141	0.734164	0.715039	0.683039	0.592579	1	0.97377	0.987092	0.324918	0.119453	0.423815	0.631416	0.86682	0.579006	0.894521	0.906363	0.607747	0.957702	0.868223	0.809103	0.108493	0.186447	0.576136	0.887353	0.80223	0.831939	0.636461	0.115245	0.157529	0.800318	0.723935	0.459028	0.994774	0.911535	0.112875
0.940597	0.586087	0.683241	0.717001	0.121239	0.135121	0.643342	0.522386	0.814017	0.476397	0.716504	0.115017	0.714943	0.737871	0.377853	0.659698	0.843351	0.577722	0.541659	0.70187	0.97377	1	0.986812	0.40535	0.149205	0.510697	0.707344	0.937035	0.691909	0.923366	0.801475	0.710128	0.876056	0.757498	0.683212	0.135952	0.226658	0.686538	0.774251	0.673082	0.706651	0.752389	0.139465	0.195578	0.669061	0.83464	0.543253	0.986822	0.933469	0.139963
0.955472	0.645001	0.739817	0.769678	0.110577	0.121737	0.704184	0.453781	0.873549	0.407563	0.76312	0.102732	0.637726	0.796023	0.328946	0.716002	0.771131	0.636882	0.600082	0.623917	0.987092	0.986812	1	0.345319	0.131437	0.448147	0.658078	0.892761	0.611449	0.880432	0.854234	0.639389	0.915556	0.819959	0.735037	0.119943	0.200336	0.607637	0.823681	0.728498	0.758661	0.672993	0.126053	0.170615	0.725827	0.761064	0.484773	0.994262	0.913461	0.124309
0.389489	0.0995005	0.120483	0.147221	0.469599	0.481558	0.0927705	0.982331	0.16002	0.985699	0.152246	0.558614	0.849631	0.141778	0.889667	0.114949	0.684633	0.084365	0.0681782	0.868565	0.324918	0.40535	0.345319	1	0.641607	0.984865	0.747256	0.633816	0.851327	0.595419	0.182083	0.89339	0.248464	0.145038	0.12715	0.630027	0.670301	0.875177	0.162853	0.127422	0.136199	0.783988	0.477603	0.691516	0.120994	0.731654	0.842747	0.325863	0.556209	0.568005
0.155128	0.0595593	0.0373429	0.0685721	0.939654	0.892931	0.0274902	0.563834	0.0597554	0.564	0.0580539	0.93386	0.372182	0.0475069	0.876675	0.0385226	0.311925	0.0276956	0.0206705	0.470231	0.119453	0.149205	0.131437	0.641607	1	0.66462	0.728784	0.313427	0.367012	0.22241	0.0630328	0.437694	0.126265	0.0489479	0.0549742	0.965546	0.909506	0.388507	0.0532982	0.0643993	0.0455977	0.354072	0.89847	0.969676	0.0564937	0.358387	0.806679	0.120605	0.422435	0.974292
0.47408	0.146781	0.177855	0.21005	0.509648	0.51628	0.145537	0.983311	0.235611	0.978927	0.214829	0.587748	0.887559	0.206408	0.909617	0.169846	0.763967	0.130008	0.10975	0.911101	0.423815	0.510697	0.448147	0.984865	0.66462	1	0.824863	0.724011	0.884839	0.670535	0.25407	0.925288	0.332992	0.212347	0.186957	0.653347	0.69595	0.904069	0.232089	0.185306	0.196692	0.836983	0.514065	0.712757	0.177967	0.805336	0.890745	0.430471	0.654293	0.599039
0.638393	0.298382	0.345116	0.386996	0.676053	0.656744	0.306661	0.783576	0.435624	0.758726	0.388251	0.681321	0.792051	0.385431	0.873814	0.32947	0.8125	0.272407	0.244703	0.854953	0.631416	0.707344	0.658078	0.747256	0.728784	0.824863	1	0.826593	0.781359	0.752175	0.441791	0.82289	0.54219	0.399831	0.355122	0.712368	0.759512	0.790323	0.416438	0.35449	0.365252	0.814232	0.681925	0.775828	0.345711	0.851653	0.947065	0.646815	0.8636	0.718199
0.850806	0.434307	0.523587	0.561981	0.249453	0.264723	0.476318	0.737776	0.650088	0.696579	0.565308	0.259829	0.884525	0.578531	0.589042	0.502531	0.954944	0.428055	0.387338	0.880173	0.86682	0.937035	0.892761	0.633816	0.313427	0.724011	0.826593	1	0.869543	0.937087	0.646414	0.878063	0.7387	0.595617	0.526518	0.299448	0.384466	0.865987	0.617383	0.517695	0.547728	0.904794	0.271998	0.371834	0.511179	0.949577	0.724989	0.88602	0.924752	0.290765
0.604258	0.191098	0.25199	0.283516	0.243144	0.271596	0.209672	0.927273	0.332412	0.91181	0.294974	0.285847	0.995588	0.291032	0.715452	0.239335	0.93591	0.185872	0.159928	0.987316	0.579006	0.691909	0.611449	0.851327	0.367012	0.884839	0.781359	0.869543	1	0.833167	0.352388	0.987074	0.435737	0.30291	0.259081	0.351722	0.441735	0.996509	0.323546	0.250016	0.275364	0.984557	0.272058	0.442722	0.243431	0.953661	0.788617	0.592957	0.721534	0.319455
0.916104	0.608999	0.679138	0.709167	0.149899	0.172063	0.642494	0.700981	0.739136	0.665595	0.717784	0.165379	0.84531	0.711045	0.515874	0.664559	0.898559	0.600715	0.57384	0.833119	0.894521	0.923366	0.880432	0.595419	0.22241	0.670535	0.752175	0.937087	0.833167	1	0.760509	0.839469	0.821933	0.71362	0.681857	0.206348	0.309378	0.829682	0.746322	0.67469	0.703051	0.860963	0.175837	0.28662	0.669235	0.898162	0.648112	0.88779	0.908422	0.195557
0.943262	0.93188	0.975796	0.981384	0.0546182	0.060379	0.963081	0.253198	0.991187	0.218344	0.972892	0.0490597	0.377573	0.993819	0.17826	0.965163	0.476566	0.927879	0.901324	0.368733	0.906363	0.801475	0.854234	0.182083	0.0630328	0.25407	0.441791	0.646414	0.352388	0.760509	1	0.392572	0.985891	0.984342	0.956871	0.0564472	0.107209	0.353981	0.994655	0.96368	0.975304	0.398246	0.0639645	0.0863909	0.966464	0.476759	0.285997	0.86609	0.756488	0.0595709
0.636237	0.230495	0.291565	0.323768	0.306639	0.329383	0.249481	0.954848	0.37552	0.939705	0.333148	0.354899	0.987207	0.33126	0.771169	0.277331	0.917285	0.22165	0.194663	0.986034	0.607747	0.710128	0.639389	0.89339	0.437694	0.925288	0.82289	0.878063	0.987074	0.839469	0.392572	1	0.477226	0.344242	0.296899	0.423491	0.504234	0.992983	0.363608	0.289558	0.313702	0.970046	0.331714	0.508929	0.283069	0.946843	0.831329	0.620731	0.764334	0.383603
0.976127	0.875851	0.934729	0.951589	0.115889	0.120312	0.916976	0.327954	0.985765	0.287885	0.941123	0.107586	0.462011	0.963723	0.258376	0.920101	0.574113	0.86606	0.836137	0.458145	0.957702	0.876056	0.915556	0.248464	0.126265	0.332992	0.54219	0.7387	0.435737	0.821933	0.985891	0.477226	1	0.961835	0.921429	0.117343	0.174748	0.437255	0.978182	0.92441	0.942814	0.48673	0.125174	0.15347	0.925408	0.571804	0.379355	0.928542	0.841797	0.122766
0.909819	0.934613	0.967811	0.97063	0.0441376	0.0491183	0.957921	0.210415	0.974092	0.177792	0.955144	0.0374496	0.327446	0.984144	0.146183	0.958885	0.428039	0.930032	0.902581	0.318499	0.868223	0.757498	0.819959	0.145038	0.0489479	0.212347	0.399831	0.595617	0.30291	0.71362	0.984342	0.344242	0.961835	1	0.950922	0.0428195	0.089516	0.304518	0.977898	0.956943	0.964352	0.347799	0.0520636	0.0689944	0.960344	0.425221	0.246884	0.824898	0.705447	0.0471729
0.859242	0.979508	0.981956	0.989567	0.0518539	0.0548322	0.986983	0.182077	0.940627	0.153763	0.979446	0.0455221	0.282397	0.971493	0.133268	0.989363	0.366687	0.974187	0.973612	0.276061	0.809103	0.683212	0.735037	0.12715	0.0549742	0.186957	0.355122	0.526518	0.259081	0.681857	0.956871	0.296899	0.921429	0.950922	1	0.0497897	0.0866637	0.260502	0.964139	0.993803	0.992968	0.298392	0.0583024	0.0716044	0.993663	0.366711	0.219878	0.757971	0.64669	0.0537434
0.144079	0.0555374	0.0323623	0.0627847	0.93627	0.914102	0.0234124	0.550632	0.0543017	0.550659	0.0514307	0.950525	0.357681	0.0421733	0.864445	0.0340547	0.294152	0.0242481	0.0174789	0.456152	0.108493	0.135952	0.119943	0.630027	0.965546	0.653347	0.712368	0.299448	0.351722	0.206348	0.0564472	0.423491	0.117343	0.0428195	0.0497897	1	0.905454	0.373817	0.0470728	0.0592341	0.0402193	0.338634	0.906072	0.952566	0.0513623	0.341091	0.78768	0.109489	0.410639	0.962748
0.220627	0.0818483	0.0715374	0.102592	0.852707	0.850203	0.056691	0.615378	0.100687	0.610754	0.0964253	0.889376	0.445254	0.0849216	0.875569	0.0697912	0.391288	0.0520256	0.0426007	0.538844	0.186447	0.226658	0.200336	0.670301	0.909506	0.69595	0.759512	0.384466	0.441735	0.309378	0.107209	0.504234	0.174748	0.089516	0.0866637	0.905454	1	0.461758	0.0956091	0.0942559	0.0817347	0.429135	0.835924	0.919586	0.0862941	0.434206	0.794012	0.189293	0.480469	0.906785
0.604506	0.194437	0.254682	0.285824	0.260035	0.286681	0.212397	0.944897	0.333997	0.930197	0.297029	0.306513	0.994099	0.293154	0.736407	0.241558	0.924599	0.188413	0.16231	0.989023	0.576136	0.686538	0.607637	0.875177	0.388507	0.904069	0.790323	0.865987	0.996509	0.829682	0.353981	0.992983	0.437255	0.304518	0.260502	0.373817	0.461758	1	0.325499	0.252419	0.277284	0.978147	0.287138	0.463007	0.245957	0.949621	0.803138	0.589314	0.726914	0.33722
0.930003	0.944241	0.983505	0.988148	0.0466323	0.0519375	0.974158	0.230298	0.980523	0.196442	0.982157	0.0411081	0.348137	0.993585	0.160597	0.974008	0.4459	0.939354	0.914073	0.339792	0.887353	0.774251	0.823681	0.162853	0.0532982	0.232089	0.416438	0.617383	0.323546	0.746322	0.994655	0.363608	0.978182	0.977898	0.964139	0.0470728	0.0956091	0.325499	1	0.970839	0.98312	0.366203	0.0556758	0.0751674	0.973347	0.443969	0.263523	0.843104	0.735126	0.0503185
0.859497	0.987184	0.992678	0.995841	0.0616997	0.0637653	0.994166	0.179295	0.942607	0.151529	0.988786	0.0552781	0.273269	0.981089	0.13811	0.996417	0.353624	0.985068	0.979284	0.26896	0.80223	0.673082	0.728498	0.127422	0.0643993	0.185306	0.35449	0.517695	0.250016	0.67469	0.96368	0.289558	0.92441	0.956943	0.993803	0.0592341	0.0942559	0.252419	0.970839	1	0.997028	0.288582	0.0676453	0.080487	0.999174	0.356377	0.221063	0.749156	0.644271	0.0635129
0.883678	0.979597	0.993559	0.998635	0.0401099	0.0444265	0.994204	0.194523	0.956274	0.165282	0.991273	0.0350108	0.298876	0.986852	0.135171	0.995047	0.383689	0.975214	0.967907	0.291079	0.831939	0.706651	0.758661	0.136199	0.0455977	0.196692	0.365252	0.547728	0.275364	0.703051	0.975304	0.313702	0.942814	0.964352	0.992968	0.0402193	0.0817347	0.277284	0.98312	0.997028	1	0.314497	0.047849	0.0643613	0.997246	0.384557	0.225505	0.780765	0.669749	0.0431446
0.647943	0.223854	0.290584	0.323817	0.258966	0.282105	0.245639	0.874663	0.382123	0.856992	0.335175	0.28249	0.984829	0.333455	0.688908	0.275813	0.957937	0.217977	0.190511	0.981547	0.636461	0.752389	0.672993	0.783988	0.354072	0.836983	0.814232	0.904794	0.984557	0.860963	0.398246	0.970046	0.48673	0.347799	0.298392	0.338634	0.429135	0.978147	0.366203	0.288582	0.314497	1	0.285667	0.428063	0.28187	0.981216	0.796084	0.654488	0.773513	0.318644
0.133305	0.0629869	0.0406841	0.0717201	0.945744	0.936208	0.0322044	0.417042	0.0644806	0.409566	0.0598203	0.907933	0.277828	0.050847	0.77175	0.0413418	0.25936	0.031121	0.0244842	0.378535	0.115245	0.139465	0.126053	0.477603	0.89847	0.514065	0.681925	0.271998	0.272058	0.175837	0.0639645	0.331714	0.125174	0.0520636	0.0583024	0.906072	0.835924	0.287138	0.0556758	0.0676453	0.047849	0.285667	1	0.892673	0.0601908	0.303643	0.730445	0.118405	0.411371	0.933284
0.19644	0.0719259	0.0547506	0.0871484	0.918318	0.882674	0.041718	0.624558	0.0796741	0.622086	0.0785729	0.910938	0.445732	0.0666797	0.913209	0.0545624	0.376535	0.0403255	0.0317462	0.54274	0.157529	0.195578	0.170615	0.691516	0.969676	0.712757	0.775828	0.371834	0.442722	0.28662	0.0863909	0.508929	0.15347	0.0689944	0.0716044	0.952566	0.919586	0.463007	0.0751674	0.080487	0.0643613	0.428063	0.892673	1	0.0720167	0.425556	0.852192	0.1585	0.463211	0.966467
0.858354	0.989205	0.993918	0.996252	0.0542308	0.0564722	0.996439	0.17278	0.945807	0.145179	0.988095	0.0477799	0.266392	0.984178	0.129612	0.997614	0.345732	0.985855	0.979419	0.261744	0.800318	0.669061	0.725827	0.120994	0.0564937	0.177967	0.345711	0.511179	0.243431	0.669235	0.966464	0.283069	0.925408	0.960344	0.993663	0.0513623	0.0862941	0.245957	0.973347	0.999174	0.997246	0.28187	0.0601908	0.0720167	1	0.349476	0.212213	0.74627	0.639143	0.0553924
0.720107	0.283709	0.359721	0.395697	0.280865	0.294462	0.312363	0.831938	0.465054	0.804682	0.406292	0.293416	0.959163	0.407763	0.668871	0.341707	0.979849	0.275601	0.24521	0.962749	0.723935	0.83464	0.761064	0.731654	0.358387	0.805336	0.851653	0.949577	0.953661	0.898162	0.476759	0.946843	0.571804	0.425221	0.366711	0.341091	0.434206	0.949621	0.443969	0.356377	0.384557	0.981216	0.303643	0.425556	0.349476	1	0.795956	0.745691	0.845338	0.329621
0.48694	0.18017	0.207464	0.246271	0.729576	0.712923	0.17418	0.847495	0.272344	0.836891	0.247219	0.739942	0.792171	0.238138	0.948706	0.19739	0.745289	0.155033	0.133865	0.858844	0.459028	0.543253	0.484773	0.842747	0.806679	0.890745	0.947065	0.724989	0.788617	0.648112	0.285997	0.831329	0.379355	0.246884	0.219878	0.78768	0.794012	0.803138	0.263523	0.221063	0.225505	0.796084	0.730445	0.852192	0.212213	0.795956	1	0.46999	0.733981	0.784002
0.962357	0.664887	0.758195	0.790476	0.103292	0.114049	0.725102	0.434632	0.884806	0.387288	0.784261	0.0943876	0.619531	0.80996	0.312714	0.736278	0.758237	0.655527	0.621358	0.60637	0.994774	0.986822	0.994262	0.325863	0.120605	0.430471	0.646815	0.88602	0.592957	0.88779	0.86609	0.620731	0.928542	0.824898	0.757971	0.109489	0.189293	0.589314	0.843104	0.749156	0.780765	0.654488	0.118405	0.1585	0.74627	0.745691	0.46999	1	0.917851	0.114865
0.903568	0.569094	0.649064	0.687072	0.386982	0.390052	0.609904	0.637173	0.761427	0.596063	0.687311	0.384899	0.742703	0.69719	0.608781	0.625989	0.825934	0.548817	0.513116	0.76644	0.911535	0.933469	0.913461	0.556209	0.422435	0.654293	0.8636	0.924752	0.721534	0.908422	0.756488	0.764334	0.841797	0.705447	0.64669	0.410639	0.480469	0.726914	0.735126	0.644271	0.669749	0.773513	0.411371	0.463211	0.639143	0.845338	0.733981	0.917851	1	0.410309
0.14088	0.0594924	0.035238	0.0670647	0.966861	0.937728	0.0264667	0.496057	0.0582391	0.490023	0.0550486	0.950614	0.324878	0.0454685	0.841132	0.0365998	0.28626	0.0265319	0.0199077	0.429469	0.112875	0.139963	0.124309	0.568005	0.974292	0.599039	0.718199	0.290765	0.319455	0.195557	0.0595709	0.383603	0.122766	0.0471729	0.0537434	0.962748	0.906785	0.33722	0.0503185	0.0635129	0.0431446	0.318644	0.933284	0.966467	0.0553924	0.329621	0.784002	0.114865	0.410309	1
0.524173	0.153767	0.197694	0.228749	0.374554	0.393966	0.160846	0.989389	0.263225	0.981743	0.23684	0.43511	0.960465	0.230189	0.835482	0.187808	0.846286	0.142883	0.120765	0.965781	0.480081	0.581587	0.508743	0.956689	0.524487	0.969433	0.800776	0.789538	0.961504	0.748321	0.284127	0.98	0.364137	0.238603	0.205243	0.509619	0.572872	0.973316	0.258674	0.200318	0.218553	0.922856	0.396702	0.588284	0.193552	0.88123	0.853093	0.489186	0.677988	0.460941
0.745737	0.314784	0.39197	0.431575	0.338924	0.346593	0.344574	0.773444	0.506276	0.738881	0.439299	0.339088	0.915576	0.44304	0.663212	0.373444	0.976852	0.304451	0.272052	0.927938	0.761996	0.866322	0.798771	0.670972	0.395374	0.762303	0.881906	0.962843	0.905942	0.896775	0.512631	0.902201	0.613273	0.46186	0.401816	0.375654	0.466131	0.89965	0.480323	0.39132	0.41783	0.949076	0.353789	0.458223	0.383663	0.985766	0.807034	0.786321	0.880567	0.380456
0.124332	0.056091	0.030263	0.0610755	0.964337	0.927938	0.0228457	0.465575	0.0520496	0.461784	0.0485328	0.93915	0.292989	0.0396252	0.809728	0.0319579	0.254909	0.023106	0.0170729	0.392921	0.0983293	0.121398	0.108777	0.536844	0.942037	0.571231	0.684965	0.265599	0.285334	0.168301	0.0518435	0.351202	0.112553	0.0400643	0.0483711	0.943356	0.870704	0.303975	0.0436128	0.0582254	0.0374072	0.287611	0.942234	0.92532	0.0507113	0.301521	0.74804	0.100328	0.39445	0.96063
0.128923	0.0534955	0.0280055	0.0570902	0.917385	0.852082	0.0204967	0.530833	0.0473355	0.530296	0.0458022	0.922649	0.321733	0.0365565	0.827537	0.0298375	0.26046	0.0212609	0.0152559	0.41651	0.0930441	0.115939	0.103054	0.611955	0.945347	0.637816	0.673759	0.267664	0.312805	0.178942	0.0490057	0.385791	0.106838	0.037114	0.0447783	0.935311	0.884304	0.33757	0.0409242	0.0544129	0.0350633	0.296698	0.849455	0.912497	0.0471288	0.308324	0.73309	0.0937325	0.377803	0.933456
0.129684	0.0570155	0.0320224	0.062512	0.953042	0.904525	0.0241956	0.489282	0.0537732	0.487804	0.050667	0.954858	0.304036	0.0413212	0.833606	0.0335726	0.260871	0.0243994	0.0183702	0.407439	0.10111	0.124774	0.11217	0.568503	0.968915	0.598286	0.706991	0.271893	0.295947	0.174867	0.0540543	0.367571	0.114704	0.0422229	0.0498269	0.96754	0.897342	0.317228	0.0454197	0.059671	0.0392071	0.295459	0.915874	0.947321	0.0519121	0.308321	0.769408	0.103041	0.402368	0.972416
0.942633	0.933892	0.971775	0.984937	0.0990526	0.10187	0.964722	0.262815	0.982664	0.227201	0.97577	0.0909164	0.379745	0.983991	0.209377	0.964307	0.482195	0.922529	0.904318	0.37648	0.909445	0.803118	0.848018	0.194938	0.104641	0.269957	0.471073	0.649763	0.353902	0.772319	0.9913	0.396725	0.986453	0.970465	0.965019	0.0965917	0.145167	0.356261	0.994032	0.96778	0.980671	0.400549	0.106386	0.126515	0.968815	0.482016	0.316819	0.868512	0.775288	0.102719
0.177981	0.0815236	0.0622932	0.0950788	0.94395	0.912091	0.0509634	0.496255	0.0876471	0.490616	0.0857258	0.930946	0.344384	0.0737683	0.841619	0.0614238	0.31607	0.0473755	0.0392455	0.447402	0.153258	0.183246	0.164118	0.558162	0.940669	0.597218	0.749438	0.326089	0.33597	0.235412	0.0907734	0.400126	0.157591	0.0754862	0.0790945	0.941864	0.886833	0.353374	0.0818941	0.0887894	0.0705674	0.346185	0.941501	0.937659	0.0805177	0.364711	0.792015	0.156262	0.462104	0.952944
0.147749	0.060601	0.0402604	0.0705342	0.913889	0.891742	0.0302077	0.487175	0.064892	0.484119	0.0591772	0.921392	0.32049	0.0509496	0.806635	0.0407725	0.284409	0.0296936	0.0221817	0.418522	0.122057	0.15047	0.13494	0.557915	0.922612	0.587267	0.704866	0.294983	0.314756	0.201022	0.0658721	0.382642	0.127423	0.0541726	0.0569947	0.929597	0.85533	0.335501	0.0564104	0.0656941	0.0475993	0.316884	0.910373	0.905997	0.0581025	0.330657	0.755859	0.125363	0.426522	0.929699
0.113364	0.0563093	0.0309725	0.0615457	0.945657	0.904628	0.0239553	0.39064	0.0519099	0.386013	0.0493872	0.89283	0.251501	0.0398988	0.758796	0.0323883	0.23087	0.0237454	0.0180433	0.355351	0.0943167	0.114994	0.103526	0.454633	0.890855	0.491896	0.667391	0.245825	0.246069	0.150161	0.0509777	0.305729	0.110113	0.0393954	0.0486714	0.899015	0.798698	0.260008	0.0435168	0.0586136	0.0373858	0.262515	0.958736	0.8819	0.0512324	0.278503	0.715959	0.0966183	0.390254	0.919648
0.13515	0.0587742	0.0360477	0.066202	0.948154	0.925902	0.0267993	0.471544	0.0595437	0.465319	0.0545734	0.936433	0.29638	0.0460646	0.805238	0.0365444	0.263382	0.0261846	0.018919	0.399513	0.111643	0.137366	0.123501	0.544829	0.934533	0.574186	0.695569	0.279305	0.289724	0.179872	0.0596939	0.360155	0.121227	0.0484271	0.0527149	0.939303	0.862733	0.312801	0.0511703	0.0620111	0.0426946	0.291695	0.914283	0.931636	0.0543327	0.311053	0.758478	0.114886	0.397431	0.959861
0.915368	0.540493	0.636379	0.672527	0.201799	0.2103	0.593565	0.555536	0.773022	0.508579	0.672547	0.191902	0.735998	0.693269	0.445104	0.612442	0.864939	0.53044	0.494017	0.733236	0.952178	0.993246	0.975253	0.443324	0.229196	0.55328	0.765295	0.95013	0.713168	0.912801	0.760126	0.735195	0.84373	0.715475	0.638232	0.213087	0.299704	0.708794	0.729271	0.628429	0.659792	0.776358	0.216443	0.273448	0.623352	0.860315	0.608104	0.971292	0.948309	0.221352
0.972482	0.684729	0.776729	0.805176	0.128183	0.137611	0.741658	0.451945	0.895546	0.405837	0.798806	0.120248	0.628616	0.828863	0.339001	0.753633	0.760459	0.676713	0.639263	0.618374	0.993641	0.983036	0.994958	0.346982	0.148267	0.449762	0.663668	0.887225	0.602027	0.892465	0.882244	0.632029	0.939462	0.845615	0.769254	0.136525	0.214569	0.599053	0.857109	0.764576	0.793673	0.661758	0.142434	0.186678	0.762046	0.750809	0.491135	0.995566	0.923471	0.141782
0.216469	0.0759969	0.0624944	0.0941302	0.881027	0.87777	0.0476665	0.662776	0.0893476	0.663433	0.0872281	0.929689	0.473538	0.0752744	0.911513	0.0614117	0.399599	0.0449192	0.0354155	0.561136	0.174856	0.216106	0.188718	0.731408	0.960584	0.750514	0.778885	0.392686	0.468801	0.313193	0.0971759	0.537548	0.165055	0.0790565	0.0777782	0.948681	0.935035	0.492047	0.085475	0.0860405	0.0723636	0.448478	0.86286	0.95904	0.0779096	0.446351	0.850365	0.176429	0.48084	0.944718
0.1284	0.0615821	0.0376406	0.068637	0.974779	0.928649	0.0298809	0.428398	0.0614902	0.424921	0.0562441	0.921107	0.273859	0.0475313	0.786201	0.0386907	0.248602	0.0290176	0.0229018	0.375742	0.108326	0.131346	0.119551	0.49673	0.936104	0.536966	0.680171	0.264449	0.265928	0.165321	0.0600993	0.330821	0.120955	0.0486195	0.0557694	0.936245	0.837502	0.283251	0.0515464	0.0652388	0.0445686	0.277382	0.951516	0.91697	0.0576906	0.297115	0.743582	0.111598	0.398906	0.959267
0.902116	0.970318	0.995605	0.996422	0.0407912	0.0453685	0.990559	0.202938	0.969975	0.172206	0.990504	0.0355976	0.311078	0.997279	0.140704	0.99097	0.399704	0.967296	0.948935	0.303378	0.849865	0.727454	0.781467	0.141965	0.0461712	0.204987	0.37925	0.568412	0.287367	0.712842	0.98912	0.326871	0.958854	0.976813	0.980172	0.0406988	0.0836797	0.289455	0.994778	0.987374	0.99385	0.327702	0.0487708	0.065591	0.989903	0.400517	0.234791	0.800242	0.690159	0.0436666
0.915997	0.950751	0.986108	0.988646	0.0554776	0.0593082	0.977937	0.209477	0.985531	0.176772	0.978233	0.0490841	0.320294	0.997901	0.151896	0.977472	0.414206	0.946852	0.922503	0.313904	0.872367	0.752644	0.811708	0.147191	0.0591393	0.213823	0.399554	0.59103	0.295301	0.716038	0.996221	0.337883	0.972855	0.983846	0.965688	0.0536508	0.0955866	0.297968	0.995598	0.97469	0.983126	0.338801	0.0625962	0.0780173	0.977871	0.415612	0.249601	0.826508	0.715215	0.0575529
0.408618	0.112032	0.130928	0.164521	0.626488	0.626721	0.101593	0.938331	0.179821	0.936321	0.167398	0.670601	0.844243	0.155858	0.958054	0.125162	0.720793	0.0918956	0.0747749	0.887971	0.357919	0.444803	0.382004	0.946181	0.748239	0.95825	0.85878	0.672268	0.844137	0.610815	0.198897	0.880826	0.278813	0.160154	0.143018	0.740083	0.757134	0.859806	0.177397	0.14394	0.148597	0.811294	0.644373	0.801628	0.135879	0.771001	0.936808	0.363009	0.634471	0.702018
0.881393	0.979702	0.991621	0.997074	0.0675373	0.0696652	0.991057	0.19475	0.956855	0.165039	0.989286	0.0598616	0.296236	0.986087	0.150271	0.993765	0.383512	0.975993	0.968641	0.291602	0.830842	0.707688	0.762503	0.138419	0.0703184	0.201232	0.380267	0.548813	0.271983	0.697307	0.974341	0.312901	0.941349	0.96687	0.99387	0.0642804	0.102739	0.274179	0.977972	0.997853	0.997592	0.313732	0.0736483	0.0873926	0.997512	0.385887	0.239919	0.781263	0.674569	0.0692161
0.873657	0.982671	0.99659	0.998105	0.0352891	0.0387585	0.996782	0.170313	0.955212	0.14149	0.991799	0.0293452	0.271461	0.989342	0.117455	0.997218	0.356966	0.980298	0.969656	0.264153	0.819657	0.689891	0.746053	0.114731	0.0375275	0.174087	0.344997	0.525982	0.247832	0.680377	0.974996	0.28761	0.938135	0.965607	0.99104	0.0327841	0.0707856	0.250046	0.984021	0.996083	0.998387	0.287012	0.0420715	0.0539903	0.99717	0.357925	0.204823	0.767591	0.652802	0.0361682
0.650044	0.223161	0.291825	0.324054	0.21343	0.241676	0.247254	0.887186	0.380975	0.867543	0.335898	0.243197	0.990685	0.334305	0.670941	0.277044	0.960253	0.21873	0.190889	0.982245	0.635464	0.748959	0.668909	0.795189	0.318997	0.840564	0.78732	0.903362	0.99227	0.866578	0.398854	0.975891	0.485175	0.347799	0.298059	0.302928	0.400085	0.988062	0.368725	0.288012	0.315944	0.993263	0.24436	0.396603	0.28154	0.976358	0.771033	0.6519	0.759892	0.27934
0.565692	0.161554	0.217487	0.247817	0.246724	0.273389	0.176255	0.93267	0.291654	0.922787	0.259008	0.289971	0.990344	0.254189	0.72204	0.206025	0.91858	0.156781	0.132723	0.984175	0.537006	0.653618	0.570175	0.861369	0.372451	0.886928	0.771716	0.84213	0.994832	0.806795	0.313452	0.982691	0.394589	0.26576	0.225399	0.357607	0.444559	0.995478	0.284468	0.216724	0.240198	0.978189	0.276471	0.448875	0.210101	0.942357	0.792664	0.55023	0.689188	0.32292
0.592608	0.199589	0.253651	0.285147	0.313402	0.337409	0.214096	0.966472	0.330557	0.955334	0.293964	0.366005	0.987259	0.290782	0.782134	0.241791	0.901814	0.191121	0.166376	0.983761	0.558938	0.663037	0.590574	0.912808	0.450949	0.937514	0.804247	0.848134	0.987134	0.807448	0.349175	0.994855	0.430164	0.302412	0.261058	0.436433	0.511624	0.9926	0.320772	0.253857	0.275855	0.961897	0.339482	0.52125	0.247228	0.929066	0.829636	0.570236	0.720778	0.394699
0.452989	0.122938	0.157886	0.183967	0.327232	0.352121	0.126817	0.981521	0.210297	0.980376	0.19098	0.408411	0.907715	0.184885	0.809593	0.150793	0.762321	0.114045	0.0954208	0.903045	0.39831	0.488616	0.424047	0.970077	0.502887	0.96314	0.709089	0.700199	0.908977	0.666966	0.231421	0.935717	0.297839	0.191515	0.16466	0.495864	0.553477	0.924537	0.208494	0.160544	0.176288	0.844494	0.345612	0.561127	0.154515	0.792248	0.782636	0.403175	0.579413	0.426596
0.834445	0.993066	0.993463	0.991374	0.031914	0.0346913	0.996475	0.1478	0.929318	0.121923	0.985928	0.0267039	0.237598	0.977811	0.10217	0.998067	0.312543	0.993604	0.987192	0.231263	0.770498	0.634844	0.693054	0.0990197	0.0338308	0.151424	0.308192	0.477441	0.21555	0.641558	0.954221	0.253436	0.905424	0.950013	0.989837	0.0298677	0.062032	0.218005	0.964211	0.997297	0.993027	0.251193	0.0379636	0.0481587	0.997798	0.31541	0.179515	0.714209	0.602103	0.0326648
0.844318	0.989856	0.995556	0.993701	0.032741	0.0355291	0.998842	0.146711	0.942034	0.120399	0.985594	0.0273482	0.236647	0.985257	0.101918	0.997681	0.312843	0.988093	0.977954	0.23053	0.782121	0.643398	0.703947	0.0978375	0.0340241	0.150724	0.31085	0.481953	0.214081	0.64356	0.964267	0.25335	0.918001	0.958718	0.98647	0.0301186	0.0622601	0.21688	0.974329	0.994932	0.993883	0.24997	0.0385766	0.0481823	0.997176	0.315728	0.179888	0.725094	0.611854	0.0331414
0.83969	0.991204	0.99348	0.99345	0.0357264	0.0382479	0.998166	0.146665	0.937189	0.120399	0.985645	0.030125	0.236049	0.98052	0.103575	0.997565	0.312392	0.989165	0.982154	0.230073	0.778536	0.640328	0.699376	0.0982411	0.0370077	0.15124	0.311064	0.479792	0.213558	0.642938	0.958924	0.252428	0.913022	0.952932	0.990563	0.0330046	0.0647491	0.216112	0.969871	0.996828	0.994711	0.249318	0.0414737	0.0510468	0.998177	0.31464	0.18092	0.721852	0.608983	0.0361911
0.846616	0.989523	0.994494	0.994356	0.046491	0.0485398	0.996984	0.152586	0.94463	0.125559	0.985269	0.0404747	0.242512	0.985133	0.112707	0.997587	0.320586	0.988069	0.979138	0.237524	0.786637	0.650152	0.711143	0.103791	0.0471268	0.158435	0.323117	0.490094	0.219573	0.6471	0.964919	0.259676	0.919651	0.959993	0.989175	0.0430721	0.074188	0.222378	0.971984	0.99731	0.994504	0.256856	0.0518918	0.0610043	0.998801	0.323604	0.191397	0.731142	0.619555	0.0467429
0.827972	0.993353	0.988865	0.988285	0.0668862	0.067975	0.992058	0.160196	0.917547	0.13435	0.983984	0.0602824	0.242876	0.969431	0.12971	0.995018	0.316453	0.993173	0.989227	0.240741	0.762034	0.628982	0.684623	0.114547	0.0678904	0.167834	0.329663	0.477644	0.220901	0.642988	0.944673	0.260419	0.897394	0.941249	0.989729	0.0630229	0.0930178	0.223823	0.955539	0.9969	0.989979	0.256752	0.0717094	0.0817935	0.995853	0.320898	0.204435	0.706087	0.607329	0.0678359
0.861331	0.986792	0.994827	0.996733	0.0584596	0.0602361	0.996515	0.168022	0.952838	0.139973	0.987391	0.0513694	0.260588	0.988199	0.128838	0.996942	0.341377	0.983354	0.974347	0.256441	0.804517	0.671443	0.731184	0.11711	0.0594734	0.174535	0.345692	0.510522	0.237181	0.664806	0.971538	0.278286	0.930981	0.965202	0.990621	0.0545178	0.0879716	0.239974	0.977076	0.997852	0.996525	0.27604	0.0638701	0.0740992	0.999236	0.344991	0.21077	0.750606	0.642254	0.0588977
0.834824	0.992821	0.992512	0.991669	0.037339	0.0397597	0.997587	0.145887	0.933026	0.120301	0.983324	0.0316756	0.234332	0.978739	0.103848	0.997589	0.308983	0.990702	0.986638	0.228671	0.772197	0.634378	0.694476	0.0980935	0.0384993	0.150391	0.309157	0.473656	0.211796	0.639109	0.956183	0.250654	0.907888	0.95222	0.990407	0.0344404	0.0658134	0.214467	0.964956	0.997308	0.993779	0.247774	0.0428537	0.0522941	0.998475	0.312493	0.180472	0.71509	0.602994	0.0377654
0.777771	0.985183	0.967701	0.965415	0.0722835	0.072347	0.97263	0.141468	0.877689	0.118588	0.961384	0.0660351	0.21223	0.940088	0.121096	0.979335	0.275423	0.989289	0.992144	0.211645	0.706185	0.572454	0.62898	0.103192	0.0725626	0.1503	0.29837	0.42986	0.191618	0.598886	0.90761	0.229829	0.850502	0.908936	0.975961	0.0685262	0.0911024	0.194889	0.916522	0.984082	0.969261	0.224859	0.0761038	0.0841661	0.98124	0.282215	0.186539	0.6491	0.554734	0.0728838
0.846083	0.989978	0.991152	0.993485	0.0783018	0.0788022	0.995483	0.16591	0.942543	0.138908	0.983028	0.070989	0.249477	0.981673	0.138754	0.995752	0.325319	0.985182	0.979586	0.24819	0.786044	0.649941	0.710256	0.11986	0.0785138	0.175089	0.344184	0.492531	0.226469	0.650494	0.96218	0.268502	0.918982	0.956899	0.990833	0.0736769	0.10281	0.229737	0.968471	0.997411	0.99383	0.263951	0.082275	0.0920709	0.99879	0.33058	0.215265	0.730197	0.629132	0.0788793
0.807994	0.993779	0.988597	0.981655	0.027783	0.030151	0.990952	0.12971	0.911016	0.105749	0.977574	0.0230415	0.212304	0.969844	0.0891588	0.994404	0.281741	0.998375	0.988952	0.206764	0.736344	0.598261	0.658243	0.0852765	0.0288309	0.133539	0.282406	0.444428	0.191563	0.61205	0.940104	0.228576	0.882754	0.941187	0.981655	0.0254838	0.0537846	0.19408	0.950876	0.990205	0.982514	0.225182	0.033124	0.0414601	0.991507	0.285586	0.160137	0.678007	0.567244	0.0279933
0.789388	0.98504	0.969397	0.969526	0.0309301	0.0336906	0.976929	0.138771	0.88536	0.11592	0.964483	0.0263203	0.222863	0.943005	0.0963409	0.982365	0.290484	0.987028	0.993928	0.216214	0.723015	0.590751	0.644851	0.0939283	0.0339323	0.141974	0.285794	0.440714	0.20187	0.615192	0.913583	0.236424	0.85852	0.913826	0.983974	0.0299842	0.0601827	0.20359	0.923567	0.986678	0.976042	0.23545	0.036814	0.0475503	0.98454	0.293586	0.167513	0.666485	0.557001	0.0326355
0.291564	0.108201	0.104003	0.139738	0.887276	0.845846	0.0839397	0.681854	0.140499	0.673566	0.136291	0.882877	0.552678	0.121463	0.935077	0.100082	0.500977	0.0760952	0.0637585	0.646778	0.257721	0.312037	0.273202	0.717823	0.932004	0.753358	0.865408	0.490629	0.549188	0.409718	0.150671	0.603611	0.229775	0.124174	0.119129	0.915924	0.907037	0.564891	0.136686	0.126696	0.116632	0.552585	0.876828	0.952679	0.118052	0.55361	0.907784	0.261697	0.578059	0.924363
0.761712	0.986751	0.968271	0.961037	0.0255143	0.0273835	0.97418	0.113453	0.86701	0.0922538	0.959543	0.0210274	0.187965	0.937237	0.0782844	0.979746	0.249304	0.993911	0.995941	0.182834	0.686169	0.548721	0.606031	0.0740774	0.0264655	0.117221	0.253486	0.401774	0.168315	0.578748	0.900761	0.20283	0.8367	0.903393	0.971871	0.0234362	0.0481702	0.170753	0.913091	0.980023	0.965963	0.199274	0.0304492	0.037729	0.978187	0.254122	0.141797	0.626903	0.51992	0.0257177
0.967793	0.744957	0.810808	0.830003	0.12499	0.143099	0.775219	0.594105	0.8459	0.557988	0.838993	0.13619	0.740005	0.836444	0.435172	0.7948	0.807734	0.741841	0.708455	0.728379	0.93117	0.922387	0.904837	0.494331	0.182138	0.572663	0.690946	0.889924	0.722601	0.973179	0.87145	0.739214	0.909126	0.833878	0.799744	0.168169	0.260424	0.720898	0.861843	0.799317	0.821987	0.758016	0.146219	0.236602	0.795499	0.809473	0.565752	0.913613	0.901131	0.16134
0.939149	0.646532	0.719197	0.748355	0.14507	0.163564	0.683463	0.658117	0.778435	0.620933	0.756094	0.15807	0.803622	0.750765	0.484788	0.703111	0.871933	0.637352	0.608702	0.792924	0.918641	0.9343	0.898765	0.553737	0.211078	0.632402	0.736926	0.926325	0.789555	0.995087	0.798592	0.799585	0.857794	0.753353	0.717954	0.194144	0.294488	0.787267	0.787546	0.712407	0.741541	0.819545	0.168759	0.270443	0.707377	0.868578	0.62065	0.909277	0.917111	0.18693
0.958083	0.922092	0.956857	0.969763	0.0819049	0.0923527	0.945738	0.383053	0.951348	0.351046	0.966749	0.0850361	0.506046	0.964462	0.277606	0.951744	0.581769	0.913779	0.899104	0.496595	0.909681	0.825139	0.8497	0.306012	0.112624	0.374248	0.522732	0.713189	0.484806	0.853188	0.973312	0.514498	0.969733	0.948872	0.953552	0.102811	0.168536	0.484928	0.974044	0.955285	0.968298	0.521655	0.095828	0.148619	0.954651	0.58388	0.386597	0.867668	0.797288	0.101338
0.709653	0.329357	0.388946	0.431238	0.572204	0.563927	0.346908	0.822139	0.491996	0.792802	0.433369	0.578305	0.866017	0.434636	0.839651	0.37192	0.891408	0.308236	0.278034	0.910863	0.707756	0.79096	0.737637	0.765387	0.636148	0.8472	0.976804	0.903584	0.854988	0.832777	0.497119	0.888698	0.599005	0.450472	0.39948	0.620074	0.678003	0.86065	0.468447	0.394899	0.411839	0.886452	0.579707	0.689531	0.386411	0.922297	0.92681	0.725776	0.899837	0.617781
0.905009	0.954044	0.975678	0.982972	0.207162	0.2039	0.966258	0.277005	0.952344	0.243339	0.978105	0.199325	0.35354	0.97707	0.28041	0.970003	0.437243	0.94528	0.924191	0.365844	0.849794	0.737218	0.78424	0.228224	0.209041	0.298113	0.500041	0.607368	0.329458	0.73318	0.972005	0.380235	0.957171	0.956361	0.962746	0.201106	0.234498	0.335091	0.977374	0.97325	0.974726	0.372008	0.209321	0.225174	0.972793	0.447523	0.364669	0.803457	0.755677	0.209778
0.383419	0.142474	0.151217	0.19069	0.834211	0.800716	0.125518	0.741444	0.206969	0.728028	0.185667	0.839292	0.650767	0.177405	0.944455	0.145545	0.62313	0.112828	0.0956577	0.738674	0.358318	0.427286	0.381402	0.760331	0.895717	0.80981	0.920031	0.604337	0.645842	0.511685	0.215791	0.692788	0.304345	0.185391	0.168646	0.872175	0.875754	0.659389	0.196458	0.172388	0.167647	0.652367	0.817948	0.931309	0.162944	0.664086	0.945402	0.367903	0.647135	0.888809
0.130008	0.0595863	0.0341726	0.065521	0.973726	0.952936	0.0264569	0.462496	0.0570661	0.45807	0.0527228	0.964052	0.29634	0.0440345	0.820419	0.0357056	0.26135	0.0264185	0.0201148	0.401666	0.104951	0.128639	0.115943	0.535897	0.959912	0.56906	0.705377	0.272957	0.289779	0.174028	0.0567399	0.355688	0.118494	0.0449406	0.0525779	0.963112	0.891914	0.307336	0.0480816	0.0624763	0.0415137	0.295212	0.953332	0.950276	0.0545796	0.306746	0.766426	0.107185	0.405729	0.985483
0.147461	0.0609464	0.0403432	0.0699773	0.901533	0.876179	0.0311506	0.512164	0.0642748	0.514044	0.059447	0.898616	0.333893	0.0506629	0.817607	0.0413553	0.283926	0.0306795	0.0238785	0.427265	0.119086	0.146272	0.131262	0.58794	0.924264	0.614309	0.68611	0.294221	0.326039	0.200707	0.0652654	0.39469	0.124972	0.0522825	0.0573759	0.921328	0.884345	0.347045	0.055769	0.0659881	0.0481749	0.317868	0.884117	0.921301	0.0584408	0.329275	0.741995	0.12149	0.409428	0.928122
0.898071	0.971085	0.993892	0.993829	0.0806414	0.0829978	0.98774	0.213517	0.969858	0.182756	0.986258	0.0734624	0.312057	0.997712	0.169824	0.989124	0.396934	0.96787	0.948173	0.309347	0.842922	0.720827	0.77888	0.157094	0.0844848	0.220145	0.399445	0.566099	0.288219	0.705138	0.988805	0.331138	0.957137	0.980546	0.976234	0.0789463	0.117666	0.291275	0.98963	0.985994	0.98928	0.329387	0.0861248	0.103004	0.98877	0.401698	0.259622	0.793051	0.694787	0.0831313
0.819725	0.468078	0.540926	0.584831	0.524085	0.509577	0.500331	0.649277	0.663986	0.604909	0.580619	0.511281	0.734428	0.592894	0.692901	0.52008	0.835662	0.446414	0.409917	0.774395	0.839199	0.882976	0.859878	0.581588	0.553464	0.688063	0.9207	0.911679	0.712963	0.841215	0.654617	0.755592	0.753538	0.611427	0.547106	0.531766	0.590594	0.716798	0.629116	0.544143	0.56317	0.765115	0.523378	0.591738	0.53615	0.842161	0.805694	0.856288	0.954148	0.54974
0.968399	0.688435	0.770483	0.805896	0.229154	0.233797	0.738727	0.504522	0.879671	0.458151	0.796664	0.218718	0.657713	0.817883	0.429953	0.750975	0.781765	0.673492	0.640454	0.660447	0.984213	0.973733	0.973105	0.407886	0.250458	0.512119	0.733722	0.901094	0.632091	0.915927	0.869983	0.666214	0.936048	0.828351	0.771645	0.236484	0.309873	0.631544	0.851654	0.765828	0.793423	0.690183	0.240299	0.289086	0.762343	0.776938	0.575908	0.982853	0.955434	0.244995
0.178364	0.0602775	0.041163	0.0734317	0.90437	0.874907	0.02891	0.593122	0.0646566	0.590852	0.0647783	0.906783	0.430603	0.0525935	0.891401	0.0419094	0.366498	0.0292155	0.0211586	0.528353	0.139832	0.177524	0.152075	0.656499	0.955656	0.679437	0.763997	0.354879	0.429512	0.271098	0.0711772	0.485629	0.137519	0.0539679	0.0585338	0.938006	0.910261	0.443939	0.0599635	0.0676281	0.0507316	0.419891	0.887381	0.976226	0.0592878	0.410661	0.831021	0.140209	0.449023	0.959612
0.931264	0.947326	0.981704	0.988483	0.114729	0.115892	0.972352	0.257315	0.981055	0.22347	0.98059	0.10912	0.360316	0.992663	0.215813	0.972853	0.453617	0.939132	0.914955	0.359983	0.886685	0.774834	0.825875	0.196695	0.121153	0.267627	0.461624	0.626235	0.335057	0.74827	0.994107	0.381065	0.980386	0.978544	0.965039	0.114183	0.156022	0.338673	0.996243	0.972567	0.981671	0.37894	0.1202	0.14113	0.974607	0.457061	0.314167	0.842641	0.756726	0.11884
0.277495	0.113753	0.108482	0.143289	0.877922	0.841432	0.0907035	0.62628	0.146158	0.622042	0.137476	0.88129	0.498763	0.125962	0.906977	0.105097	0.457696	0.0825375	0.0703904	0.59388	0.248713	0.295236	0.264417	0.670988	0.915869	0.712211	0.832133	0.457147	0.493265	0.369486	0.152635	0.554603	0.228681	0.128966	0.124217	0.911621	0.884817	0.508296	0.139227	0.131262	0.120089	0.502638	0.881203	0.93088	0.122919	0.507725	0.878584	0.253618	0.563976	0.909746
[truncated: 50 more columns]

## Sheet: HDRwithoutTone,Direction
1	0.714758	0.564995	0.875689	0.514798	0.90499	0.718048	0.719286	0.713274	0.925471	0.545671	0.395309	0.6959	0.860115	0.819285	0.860465	0.834851	0.765326	0.622559	0.73749	0.689381	0.905592	0.910041	0.703848	0.954167	0.831162	0.883277	0.845093	0.668761	0.831688	0.540761	0.557439	0.901614	0.793623	0.833571	0.791422	0.752817	0.909845	0.440626	0.623879	0.822792	0.841645	0.646643	0.798373	0.704282	0.505575	0.521335	0.841683	0.814172	0.499395
0.714758	1	0.56672	0.648887	0.680417	0.805108	0.431315	0.801802	0.416303	0.766085	0.285731	0.181448	0.487729	0.808876	0.544173	0.583914	0.554803	0.949034	0.67181	0.955558	0.63563	0.768202	0.777988	0.406692	0.689559	0.527696	0.770133	0.624495	0.389063	0.591838	0.613962	0.564713	0.770141	0.503791	0.63158	0.564472	0.456027	0.812885	0.415902	0.647655	0.572111	0.840713	0.553175	0.500106	0.62517	0.585184	0.49267	0.81675	0.64573	0.495931
0.564995	0.56672	1	0.647632	0.875686	0.584229	0.320309	0.860443	0.348487	0.631086	0.242328	0.164958	0.812674	0.730295	0.368986	0.403283	0.384622	0.669354	0.942111	0.656404	0.91276	0.681716	0.571692	0.313229	0.53279	0.396228	0.675871	0.760587	0.306034	0.677041	0.951146	0.932143	0.615461	0.365383	0.725945	0.760575	0.350462	0.593077	0.911088	0.944223	0.714372	0.616793	0.891205	0.349203	0.902645	0.933204	0.956103	0.72305	0.780838	0.949503
0.875689	0.648887	0.647632	1	0.582928	0.774719	0.722865	0.751555	0.738209	0.844816	0.597805	0.459623	0.81858	0.827763	0.765472	0.772599	0.771422	0.71372	0.680317	0.700911	0.761428	0.879328	0.77085	0.713535	0.830738	0.800107	0.797407	0.917681	0.678411	0.958781	0.618552	0.624841	0.779367	0.779159	0.953162	0.914889	0.756786	0.832911	0.543954	0.685104	0.946626	0.817625	0.719185	0.736558	0.777306	0.599321	0.604726	0.777182	0.839588	0.586185
0.514798	0.680417	0.875686	0.582928	1	0.556499	0.268282	0.837493	0.285753	0.590103	0.185886	0.12018	0.667814	0.689591	0.330779	0.36188	0.344145	0.725627	0.88856	0.736384	0.786128	0.638048	0.532431	0.247603	0.474452	0.341868	0.613718	0.653488	0.251535	0.594468	0.948236	0.869007	0.561922	0.317797	0.643861	0.643189	0.293674	0.585533	0.834576	0.868219	0.608928	0.637884	0.736009	0.298823	0.772604	0.932447	0.83208	0.673166	0.672743	0.86254
0.90499	0.805108	0.584229	0.774719	0.556499	1	0.599331	0.765885	0.594434	0.937144	0.428374	0.292622	0.622298	0.917817	0.721519	0.774661	0.734725	0.855931	0.654615	0.815988	0.707608	0.910122	0.981875	0.579643	0.917366	0.715854	0.943833	0.76935	0.553865	0.72058	0.566864	0.575083	0.970103	0.677754	0.744922	0.701719	0.632767	0.919429	0.439238	0.655382	0.717555	0.871747	0.660796	0.69302	0.704096	0.53124	0.535055	0.915837	0.807171	0.513804
0.718048	0.431315	0.320309	0.722865	0.268282	0.599331	1	0.438086	0.939747	0.645968	0.869133	0.712526	0.515589	0.573553	0.8958	0.847402	0.885827	0.466691	0.357585	0.453485	0.436714	0.635503	0.610481	0.932782	0.706011	0.932569	0.578443	0.61787	0.908693	0.704165	0.298188	0.310406	0.598976	0.95651	0.652046	0.607373	0.948253	0.634259	0.24768	0.361357	0.666801	0.582149	0.407561	0.905832	0.463475	0.261819	0.285079	0.529633	0.560728	0.263118
0.719286	0.801802	0.860443	0.751555	0.837493	0.765885	0.438086	1	0.4537	0.791207	0.325756	0.217638	0.758457	0.890098	0.514809	0.552313	0.528128	0.883448	0.929726	0.876781	0.911363	0.83229	0.742382	0.417122	0.686444	0.529941	0.820599	0.817371	0.416126	0.732536	0.85367	0.827492	0.774958	0.498027	0.787584	0.779673	0.468807	0.776444	0.726814	0.925685	0.752225	0.805792	0.871893	0.481612	0.869357	0.82528	0.823016	0.876357	0.857762	0.795761
0.713274	0.416303	0.348487	0.738209	0.285753	0.594434	0.939747	0.4537	1	0.643216	0.879634	0.748019	0.553465	0.581711	0.838321	0.803743	0.832502	0.464899	0.387138	0.44975	0.464693	0.6387	0.60692	0.941697	0.700768	0.912228	0.588224	0.638364	0.887408	0.725031	0.324465	0.343841	0.601486	0.922485	0.671935	0.6394	0.957146	0.623681	0.282656	0.391604	0.69599	0.570329	0.443112	0.845925	0.489551	0.285251	0.322985	0.542025	0.584757	0.298765
0.925471	0.766085	0.631086	0.844816	0.590103	0.937144	0.645968	0.791207	0.643216	1	0.484799	0.33737	0.708274	0.936281	0.754124	0.805419	0.770037	0.825085	0.69396	0.801636	0.754883	0.95933	0.934616	0.624238	0.910818	0.754003	0.931254	0.850845	0.601431	0.799331	0.617074	0.6238	0.932406	0.71778	0.824794	0.784009	0.675147	0.954374	0.51435	0.69594	0.800925	0.905833	0.717544	0.726785	0.76408	0.577572	0.589996	0.89608	0.87643	0.569642
0.545671	0.285731	0.242328	0.597805	0.185886	0.428374	0.869133	0.325756	0.879634	0.484799	1	0.836856	0.454032	0.431481	0.706984	0.652489	0.697602	0.325407	0.266696	0.316995	0.346435	0.484968	0.439073	0.857699	0.528599	0.763876	0.430669	0.508993	0.830683	0.603586	0.216868	0.233271	0.435839	0.793757	0.544131	0.520601	0.844687	0.465807	0.191241	0.270858	0.574135	0.426818	0.33066	0.722912	0.372516	0.18388	0.212858	0.390345	0.45233	0.195333
0.395309	0.181448	0.164958	0.459623	0.12018	0.292622	0.712526	0.217638	0.748019	0.33737	0.836856	1	0.372104	0.303061	0.545812	0.495893	0.537897	0.213591	0.175074	0.21044	0.253598	0.345048	0.301617	0.707264	0.383207	0.600705	0.296408	0.389211	0.695008	0.483369	0.146923	0.153107	0.300988	0.629149	0.426208	0.412096	0.692541	0.328876	0.13505	0.180112	0.454646	0.300551	0.236256	0.564215	0.281042	0.117759	0.138742	0.263934	0.334948	0.12958
0.6959	0.487729	0.812674	0.81858	0.667814	0.622298	0.515589	0.758457	0.553465	0.708274	0.454032	0.372104	1	0.749095	0.53042	0.550434	0.544145	0.600161	0.779899	0.580568	0.876433	0.764022	0.622906	0.512089	0.655311	0.578251	0.716764	0.912149	0.499819	0.856301	0.754518	0.783611	0.661212	0.549462	0.893194	0.941797	0.546493	0.660649	0.738843	0.793353	0.902361	0.652521	0.858443	0.516059	0.881853	0.741161	0.790845	0.716078	0.853723	0.774731
0.860115	0.808876	0.730295	0.827763	0.689591	0.917817	0.573553	0.890098	0.581711	0.936281	0.431481	0.303061	0.749095	1	0.670113	0.713912	0.683581	0.891573	0.7963	0.862639	0.848473	0.95293	0.898624	0.547539	0.844644	0.675732	0.942519	0.864139	0.541992	0.789553	0.717495	0.717462	0.916745	0.640528	0.830612	0.803993	0.604571	0.918606	0.60646	0.803097	0.800568	0.91312	0.816056	0.638103	0.834409	0.678677	0.694551	0.951011	0.922844	0.668333
0.819285	0.544173	0.368986	0.765472	0.330779	0.721519	0.8958	0.514809	0.838321	0.754124	0.706984	0.545812	0.53042	0.670113	1	0.962443	0.986389	0.56992	0.415665	0.558277	0.491683	0.735246	0.727715	0.844297	0.815493	0.936587	0.671718	0.669352	0.831602	0.723311	0.352151	0.355978	0.704914	0.94219	0.691579	0.632311	0.876571	0.753229	0.279637	0.418519	0.684287	0.69649	0.450286	0.97353	0.515114	0.319483	0.327313	0.621525	0.623741	0.306542
0.860465	0.583914	0.403283	0.772599	0.36188	0.774661	0.847402	0.552313	0.803743	0.805419	0.652489	0.495893	0.550434	0.713912	0.962443	1	0.973733	0.613999	0.453744	0.598074	0.527929	0.777032	0.787348	0.810686	0.870289	0.924035	0.729732	0.697022	0.786275	0.729887	0.385668	0.394195	0.766215	0.905963	0.705241	0.650511	0.842499	0.800415	0.305504	0.456215	0.697985	0.727878	0.487973	0.949997	0.550867	0.347826	0.362128	0.674545	0.665523	0.339772
0.834851	0.554803	0.384622	0.771422	0.344145	0.734725	0.885827	0.528128	0.832502	0.770037	0.697602	0.537897	0.544145	0.683581	0.986389	0.973733	1	0.582069	0.431654	0.569369	0.506847	0.747655	0.74364	0.837758	0.830759	0.936977	0.689665	0.684376	0.817455	0.732599	0.368355	0.373706	0.721808	0.933231	0.700967	0.644565	0.87025	0.767996	0.295813	0.433907	0.695943	0.706379	0.466742	0.964813	0.532217	0.333204	0.343205	0.63797	0.639681	0.323387
0.765326	0.949034	0.669354	0.71372	0.725627	0.855931	0.466691	0.883448	0.464899	0.825085	0.325407	0.213591	0.600161	0.891573	0.56992	0.613999	0.582069	1	0.767286	0.971961	0.746721	0.842228	0.833085	0.444613	0.747418	0.567849	0.853382	0.720906	0.432565	0.664432	0.688704	0.657489	0.843455	0.5365	0.70628	0.661445	0.496356	0.840175	0.508491	0.753558	0.659724	0.848555	0.684141	0.531781	0.723103	0.650309	0.60527	0.902655	0.756896	0.592652
0.622559	0.67181	0.942111	0.680317	0.88856	0.654615	0.357585	0.929726	0.387138	0.69396	0.266696	0.175074	0.779899	0.7963	0.415665	0.453744	0.431654	0.767286	1	0.75518	0.918613	0.739199	0.636887	0.345108	0.587586	0.443248	0.736859	0.783269	0.344687	0.689368	0.937443	0.913868	0.678581	0.40937	0.742709	0.764375	0.391399	0.664935	0.8467	0.983881	0.727009	0.690066	0.894661	0.389796	0.877314	0.90215	0.933666	0.790983	0.816257	0.906718
0.73749	0.955558	0.656404	0.700911	0.736384	0.815988	0.453485	0.876781	0.44975	0.801636	0.316995	0.21044	0.580568	0.862639	0.558277	0.598074	0.569369	0.971961	0.75518	1	0.725839	0.820404	0.789347	0.430079	0.706326	0.549182	0.804252	0.698415	0.418764	0.64896	0.687896	0.644669	0.795625	0.524212	0.691936	0.640894	0.479496	0.827387	0.506788	0.735751	0.639765	0.849952	0.654977	0.515878	0.709896	0.656181	0.588788	0.856645	0.72622	0.582032
0.689381	0.63563	0.91276	0.761428	0.786128	0.707608	0.436714	0.911363	0.464693	0.754883	0.346435	0.253598	0.876433	0.848473	0.491683	0.527929	0.506847	0.746721	0.918613	0.725839	1	0.803347	0.695966	0.427931	0.660695	0.518183	0.799718	0.868703	0.419011	0.776176	0.862537	0.885028	0.741202	0.485942	0.825071	0.85553	0.468949	0.712115	0.803632	0.925948	0.815963	0.72786	0.954368	0.471031	0.953487	0.839282	0.885828	0.83676	0.892074	0.858704
0.905592	0.768202	0.681716	0.879328	0.638048	0.910122	0.635503	0.83229	0.6387	0.95933	0.484968	0.345048	0.764022	0.95293	0.735246	0.777032	0.747655	0.842228	0.739199	0.820404	0.803347	1	0.902329	0.61265	0.883242	0.73694	0.923533	0.892351	0.599582	0.836452	0.665005	0.667564	0.909773	0.705061	0.869109	0.833324	0.664774	0.938032	0.564397	0.743358	0.83818	0.92061	0.762943	0.703917	0.809802	0.628927	0.638379	0.902809	0.911485	0.614462
0.910041	0.777988	0.571692	0.77085	0.532431	0.981875	0.610481	0.742382	0.60692	0.934616	0.439073	0.301617	0.622906	0.898624	0.727715	0.787348	0.74364	0.833085	0.636887	0.789347	0.695966	0.902329	1	0.597565	0.933314	0.728419	0.94724	0.768211	0.564613	0.719434	0.549648	0.569178	0.978519	0.687439	0.741343	0.700443	0.643776	0.915416	0.430399	0.639422	0.718722	0.851522	0.65542	0.705033	0.697942	0.50841	0.524324	0.90508	0.804974	0.501299
0.703848	0.406692	0.313229	0.713535	0.247603	0.579643	0.932782	0.417122	0.941697	0.624238	0.857699	0.707264	0.512089	0.547539	0.844297	0.810686	0.837758	0.444613	0.345108	0.430079	0.427931	0.61265	0.597565	1	0.695403	0.90691	0.571361	0.604566	0.877483	0.696308	0.282939	0.309867	0.590795	0.919689	0.640112	0.600665	0.950865	0.608403	0.236544	0.347358	0.662676	0.546795	0.396675	0.863838	0.457513	0.246362	0.277402	0.520256	0.541234	0.256511
0.954167	0.689559	0.53279	0.830738	0.474452	0.917366	0.706011	0.686444	0.700768	0.910818	0.528599	0.383207	0.655311	0.844644	0.815493	0.870289	0.830759	0.747418	0.587586	0.706326	0.660695	0.883242	0.933314	0.695403	1	0.820949	0.88832	0.798897	0.657164	0.781407	0.502956	0.526275	0.919352	0.779043	0.78484	0.74512	0.740193	0.894449	0.404487	0.593979	0.775297	0.811257	0.62479	0.798764	0.67124	0.462101	0.491877	0.836869	0.792888	0.465248
0.831162	0.527696	0.396228	0.800107	0.341868	0.715854	0.932569	0.529941	0.912228	0.754003	0.763876	0.600705	0.578251	0.675732	0.936587	0.924035	0.936977	0.567849	0.443248	0.549182	0.518183	0.73694	0.728419	0.90691	0.820949	1	0.688806	0.701108	0.864623	0.76946	0.37371	0.390367	0.7137	0.976463	0.727151	0.67874	0.941348	0.740574	0.308477	0.446878	0.735815	0.677783	0.486293	0.934107	0.541488	0.336563	0.363026	0.638028	0.648655	0.338975
0.883277	0.770133	0.675871	0.797407	0.613718	0.943833	0.578443	0.820599	0.588224	0.931254	0.430669	0.296408	0.716764	0.942519	0.671718	0.729732	0.689665	0.853382	0.736859	0.804252	0.799718	0.923533	0.94724	0.571361	0.88832	0.688806	1	0.83744	0.542656	0.760494	0.645248	0.67715	0.972844	0.645407	0.789641	0.773198	0.61494	0.901451	0.529358	0.743062	0.778679	0.851958	0.770869	0.653078	0.789805	0.603118	0.635908	0.968497	0.884335	0.607868
0.845093	0.624495	0.760587	0.917681	0.653488	0.76935	0.61787	0.817371	0.638364	0.850845	0.508993	0.389211	0.912149	0.864139	0.669352	0.697022	0.684376	0.720906	0.783269	0.698415	0.868703	0.892351	0.768211	0.604566	0.798897	0.701108	0.83744	1	0.592392	0.922311	0.716858	0.734113	0.795481	0.667969	0.956386	0.962917	0.649622	0.821239	0.658438	0.792464	0.951327	0.800641	0.849443	0.647651	0.880637	0.691623	0.733482	0.824942	0.926977	0.707326
0.668761	0.389063	0.306034	0.678411	0.251535	0.553865	0.908693	0.416126	0.887408	0.601431	0.830683	0.695008	0.499819	0.541992	0.831602	0.786275	0.817455	0.432565	0.344687	0.418764	0.419011	0.599582	0.564613	0.877483	0.657164	0.864623	0.542656	0.592392	1	0.665217	0.281375	0.294414	0.557005	0.877281	0.616016	0.579534	0.878594	0.585705	0.235073	0.346558	0.633246	0.538691	0.39593	0.852293	0.443838	0.245748	0.274418	0.499713	0.539867	0.250623
0.831688	0.591838	0.677041	0.958781	0.594468	0.72058	0.704165	0.732536	0.725031	0.799331	0.603586	0.483369	0.856301	0.789553	0.723311	0.729887	0.732599	0.664432	0.689368	0.64896	0.776176	0.836452	0.719434	0.696308	0.781407	0.76946	0.760494	0.922311	0.665217	1	0.644112	0.646875	0.733414	0.746028	0.957621	0.93321	0.736527	0.781502	0.587239	0.696231	0.962838	0.764814	0.742993	0.702138	0.798934	0.623959	0.637172	0.740228	0.831109	0.623351
0.540761	0.613962	0.951146	0.618552	0.948236	0.566864	0.298188	0.85367	0.324465	0.617074	0.216868	0.146923	0.754518	0.717495	0.352151	0.385668	0.368355	0.688704	0.937443	0.687896	0.862537	0.665005	0.549648	0.282939	0.502956	0.37371	0.645248	0.716858	0.281375	0.644112	1	0.935105	0.587436	0.345369	0.692819	0.71173	0.326911	0.595128	0.929935	0.93252	0.670996	0.634804	0.835587	0.326128	0.852643	0.958132	0.932264	0.696135	0.7417	0.949796
0.557439	0.564713	0.932143	0.624841	0.869007	0.575083	0.310406	0.827492	0.343841	0.6238	0.233271	0.153107	0.783611	0.717462	0.355978	0.394195	0.373706	0.657489	0.913868	0.644669	0.885028	0.667564	0.569178	0.309867	0.526275	0.390367	0.67715	0.734113	0.294414	0.646875	0.935105	1	0.615342	0.358817	0.692533	0.730196	0.343264	0.581315	0.886188	0.9126	0.690362	0.59894	0.865103	0.338042	0.865669	0.89998	0.923559	0.719648	0.769769	0.928336
0.901614	0.770141	0.615461	0.779367	0.561922	0.970103	0.598976	0.774958	0.601486	0.932406	0.435839	0.300988	0.661212	0.916745	0.704914	0.766215	0.721808	0.843455	0.678581	0.795625	0.741202	0.909773	0.978519	0.590795	0.919352	0.7137	0.972844	0.795481	0.557005	0.733414	0.587436	0.615342	1	0.671758	0.756424	0.728942	0.633189	0.899759	0.470653	0.68296	0.741587	0.839824	0.706662	0.686907	0.736407	0.543146	0.572059	0.935179	0.834907	0.544511
0.793623	0.503791	0.365383	0.779159	0.317797	0.677754	0.95651	0.498027	0.922485	0.71778	0.793757	0.629149	0.549462	0.640528	0.94219	0.905963	0.933231	0.5365	0.40937	0.524212	0.485942	0.705061	0.687439	0.919689	0.779043	0.976463	0.645407	0.667969	0.877281	0.746028	0.345369	0.358817	0.671758	1	0.702697	0.650227	0.948274	0.707625	0.283201	0.411703	0.708588	0.653924	0.449796	0.938692	0.510943	0.311605	0.329025	0.596979	0.611894	0.307313
0.833571	0.63158	0.725945	0.953162	0.643861	0.744922	0.652046	0.787584	0.671935	0.824794	0.544131	0.426208	0.893194	0.830612	0.691579	0.705241	0.700967	0.70628	0.742709	0.691936	0.825071	0.869109	0.741343	0.640112	0.78484	0.727151	0.789641	0.956386	0.616016	0.957621	0.692819	0.692533	0.756424	0.702697	1	0.96938	0.684257	0.807736	0.630316	0.750451	0.967114	0.806742	0.794168	0.663997	0.844495	0.677013	0.689726	0.778268	0.872224	0.671399
0.791422	0.564472	0.760575	0.914889	0.643189	0.701719	0.607373	0.779673	0.6394	0.784009	0.520601	0.412096	0.941797	0.803993	0.632311	0.650511	0.644565	0.661445	0.764375	0.640894	0.85553	0.833324	0.700443	0.600665	0.74512	0.67874	0.773198	0.962917	0.579534	0.93321	0.71173	0.730196	0.728942	0.650227	0.96938	1	0.643229	0.751284	0.669223	0.776416	0.972955	0.740001	0.837656	0.611433	0.866682	0.697319	0.737721	0.764091	0.880991	0.71355
0.752817	0.456027	0.350462	0.756786	0.293674	0.632767	0.948253	0.468807	0.957146	0.675147	0.844687	0.692541	0.546493	0.604571	0.876571	0.842499	0.87025	0.496356	0.391399	0.479496	0.468949	0.664774	0.643776	0.950865	0.740193	0.941348	0.61494	0.649622	0.878594	0.736527	0.326911	0.343264	0.633189	0.948274	0.684257	0.643229	1	0.662079	0.274255	0.393838	0.704699	0.605598	0.438077	0.881619	0.492848	0.289406	0.31805	0.566861	0.590257	0.295656
0.909845	0.812885	0.593077	0.832911	0.585533	0.919429	0.634259	0.776444	0.623681	0.954374	0.465807	0.328876	0.660649	0.918606	0.753229	0.800415	0.767996	0.840175	0.664935	0.827387	0.712115	0.938032	0.915416	0.608403	0.894449	0.740574	0.901451	0.821239	0.585705	0.781502	0.595128	0.581315	0.899759	0.707625	0.807736	0.751284	0.662079	1	0.470938	0.665232	0.770499	0.942133	0.662519	0.717932	0.723022	0.562268	0.544987	0.869664	0.837472	0.532864
0.440626	0.415902	0.911088	0.543954	0.834576	0.439238	0.24768	0.726814	0.282656	0.51435	0.191241	0.13505	0.738843	0.60646	0.279637	0.305504	0.295813	0.508491	0.8467	0.506788	0.803632	0.564397	0.430399	0.236544	0.404487	0.308477	0.529358	0.658438	0.235073	0.587239	0.929935	0.886188	0.470653	0.283201	0.630316	0.669223	0.274255	0.470938	1	0.860559	0.623509	0.50752	0.814877	0.259806	0.813182	0.905212	0.931765	0.565976	0.685372	0.951754
0.623879	0.647655	0.944223	0.685104	0.868219	0.655382	0.361357	0.925685	0.391604	0.69594	0.270858	0.180112	0.793353	0.803097	0.418519	0.456215	0.433907	0.753558	0.983881	0.735751	0.925948	0.743358	0.639422	0.347358	0.593979	0.446878	0.743062	0.792464	0.346558	0.696231	0.93252	0.9126	0.68296	0.411703	0.750451	0.776416	0.393838	0.665232	0.860559	1	0.732924	0.688609	0.921273	0.392377	0.884237	0.893501	0.945481	0.793092	0.834371	0.912402
0.822792	0.572111	0.714372	0.946626	0.608928	0.717555	0.666801	0.752225	0.69599	0.800925	0.574135	0.454646	0.902361	0.800568	0.684287	0.697985	0.695943	0.659724	0.727009	0.639765	0.815963	0.83818	0.718722	0.662676	0.775297	0.735815	0.778679	0.951327	0.633246	0.962838	0.670996	0.690362	0.741587	0.708588	0.967114	0.972955	0.704699	0.770499	0.623509	0.732924	1	0.748941	0.788818	0.665654	0.833616	0.65233	0.683961	0.762042	0.861793	0.665219
0.841645	0.840713	0.616793	0.817625	0.637884	0.871747	0.582149	0.805792	0.570329	0.905833	0.426818	0.300551	0.652521	0.91312	0.69649	0.727878	0.706379	0.848555	0.690066	0.849952	0.72786	0.92061	0.851522	0.546795	0.811257	0.677783	0.851958	0.800641	0.538691	0.764814	0.634804	0.59894	0.839824	0.653924	0.806742	0.740001	0.605598	0.942133	0.50752	0.688609	0.748941	1	0.672263	0.652153	0.741129	0.614293	0.565198	0.845095	0.82817	0.560307
0.646643	0.553175	0.891205	0.719185	0.736009	0.660796	0.407561	0.871893	0.443112	0.717544	0.33066	0.236256	0.858443	0.816056	0.450286	0.487973	0.466742	0.684141	0.894661	0.654977	0.954368	0.762943	0.65542	0.396675	0.62479	0.486293	0.770869	0.849443	0.39593	0.742993	0.835587	0.865103	0.706662	0.449796	0.794168	0.837656	0.438077	0.662519	0.814877	0.921273	0.788818	0.672263	1	0.432227	0.923383	0.801712	0.900304	0.804563	0.894965	0.85894
0.798373	0.500106	0.349203	0.736558	0.298823	0.69302	0.905832	0.481612	0.845925	0.726785	0.722912	0.564215	0.516059	0.638103	0.97353	0.949997	0.964813	0.531781	0.389796	0.515878	0.471031	0.703917	0.705033	0.863838	0.798764	0.934107	0.653078	0.647651	0.852293	0.702138	0.326128	0.338042	0.686907	0.938692	0.663997	0.611433	0.881619	0.717932	0.259806	0.392377	0.665654	0.652153	0.432227	1	0.496594	0.291903	0.306371	0.598189	0.603226	0.285644
0.704282	0.62517	0.902645	0.777306	0.772604	0.704096	0.463475	0.869357	0.489551	0.76408	0.372516	0.281042	0.881853	0.834409	0.515114	0.550867	0.532217	0.723103	0.877314	0.709896	0.953487	0.809802	0.697942	0.457513	0.67124	0.541488	0.789805	0.880637	0.443838	0.798934	0.852643	0.865669	0.736407	0.510943	0.844495	0.866682	0.492848	0.723022	0.813182	0.884237	0.833616	0.741129	0.923383	0.496594	1	0.823467	0.857476	0.811815	0.887312	0.847196
0.505575	0.585184	0.933204	0.599321	0.932447	0.53124	0.261819	0.82528	0.285251	0.577572	0.18388	0.117759	0.741161	0.678677	0.319483	0.347826	0.333204	0.650309	0.90215	0.656181	0.839282	0.628927	0.50841	0.246362	0.462101	0.336563	0.603118	0.691623	0.245748	0.623959	0.958132	0.89998	0.543146	0.311605	0.677013	0.697319	0.289406	0.562268	0.905212	0.893501	0.65233	0.614293	0.801712	0.291903	0.823467	1	0.91117	0.660656	0.701814	0.946988
0.521335	0.49267	0.956103	0.604726	0.83208	0.535055	0.285079	0.823016	0.322985	0.589996	0.212858	0.138742	0.790845	0.694551	0.327313	0.362128	0.343205	0.60527	0.933666	0.588788	0.885828	0.638379	0.524324	0.277402	0.491877	0.363026	0.635908	0.733482	0.274418	0.637172	0.932264	0.923559	0.572059	0.329025	0.689726	0.737721	0.31805	0.544987	0.931765	0.945481	0.683961	0.565198	0.900304	0.306371	0.857476	0.91117	1	0.679744	0.770034	0.96787
0.841683	0.81675	0.72305	0.777182	0.673166	0.915837	0.529633	0.876357	0.542025	0.89608	0.390345	0.263934	0.716078	0.951011	0.621525	0.674545	0.63797	0.902655	0.790983	0.856645	0.83676	0.902809	0.90508	0.520256	0.836869	0.638028	0.968497	0.824942	0.499713	0.740228	0.696135	0.719648	0.935179	0.596979	0.778268	0.764091	0.566861	0.869664	0.565976	0.793092	0.762042	0.845095	0.804563	0.598189	0.811815	0.660656	0.679744	1	0.876471	0.65359
0.814172	0.64573	0.780838	0.839588	0.672743	0.807171	0.560728	0.857762	0.584757	0.87643	0.45233	0.334948	0.853723	0.922844	0.623741	0.665523	0.639681	0.756896	0.816257	0.72622	0.892074	0.911485	0.804974	0.541234	0.792888	0.648655	0.884335	0.926977	0.539867	0.831109	0.7417	0.769769	0.834907	0.611894	0.872224	0.880991	0.590257	0.837472	0.685372	0.834371	0.861793	0.82817	0.894965	0.603226	0.887312	0.701814	0.770034	0.876471	1	0.732493
0.499395	0.495931	0.949503	0.586185	0.86254	0.513804	0.263118	0.795761	0.298765	0.569642	0.195333	0.12958	0.774731	0.668333	0.306542	0.339772	0.323387	0.592652	0.906718	0.582032	0.858704	0.614462	0.501299	0.256511	0.465248	0.338975	0.607868	0.707326	0.250623	0.623351	0.949796	0.928336	0.544511	0.307313	0.671399	0.71355	0.295656	0.532864	0.951754	0.912402	0.665219	0.560307	0.85894	0.285644	0.847196	0.946988	0.96787	0.65359	0.732493	1
0.577715	0.668335	0.930361	0.633339	0.915621	0.615931	0.308816	0.870742	0.334482	0.648116	0.217129	0.140577	0.74042	0.740542	0.37136	0.409895	0.388767	0.739425	0.941136	0.736083	0.86837	0.686187	0.597808	0.30024	0.53894	0.395216	0.688655	0.724977	0.28671	0.647575	0.948394	0.924958	0.634313	0.364827	0.698581	0.715065	0.341489	0.630356	0.857579	0.92354	0.678681	0.659904	0.826816	0.3443	0.84826	0.935058	0.914696	0.744498	0.742911	0.928176
0.524363	0.533136	0.967887	0.60697	0.866841	0.549026	0.278853	0.836198	0.313792	0.595963	0.205464	0.133341	0.790163	0.700277	0.325375	0.360012	0.34087	0.636027	0.942013	0.622198	0.88852	0.643685	0.535605	0.270673	0.494176	0.357274	0.643665	0.726459	0.269142	0.638159	0.946888	0.934019	0.579761	0.324422	0.690941	0.732977	0.311714	0.558063	0.916058	0.943908	0.681515	0.585445	0.883682	0.304028	0.862068	0.938885	0.978774	0.692487	0.758131	0.969584
0.817087	0.589011	0.765548	0.90521	0.648565	0.738495	0.599781	0.807036	0.627932	0.819809	0.500445	0.385548	0.932794	0.841029	0.64129	0.665299	0.654769	0.692815	0.784702	0.669425	0.875047	0.866509	0.737529	0.58949	0.770183	0.679788	0.813766	0.986287	0.580299	0.913254	0.717096	0.742625	0.768538	0.647724	0.951398	0.972769	0.633085	0.7833	0.667403	0.794358	0.95411	0.765189	0.858568	0.621871	0.877745	0.697011	0.745728	0.804835	0.916582	0.716426
0.527047	0.528166	0.974059	0.616573	0.879717	0.542101	0.289888	0.8285	0.321996	0.594476	0.214861	0.143108	0.79264	0.693362	0.336758	0.368427	0.352035	0.622952	0.928746	0.613617	0.886286	0.64482	0.52797	0.280584	0.492188	0.36543	0.630277	0.729677	0.277154	0.649451	0.957881	0.935848	0.569196	0.335441	0.700245	0.736781	0.32104	0.555044	0.941802	0.930358	0.688621	0.586355	0.866687	0.315372	0.873062	0.954156	0.970423	0.677629	0.750875	0.973132
0.536502	0.549695	0.977049	0.621993	0.886064	0.557007	0.297248	0.833735	0.327449	0.602957	0.220271	0.147166	0.788794	0.698999	0.344798	0.377944	0.360567	0.64436	0.929419	0.634246	0.887791	0.652695	0.545437	0.289685	0.504457	0.372141	0.645665	0.727188	0.281656	0.650335	0.956161	0.937531	0.586395	0.34319	0.700825	0.734062	0.326457	0.565711	0.923096	0.928847	0.688479	0.594532	0.863045	0.323962	0.881455	0.94682	0.955572	0.693592	0.747261	0.957531
0.480665	0.570529	0.88693	0.583903	0.926777	0.498315	0.260902	0.789338	0.27959	0.556744	0.186083	0.124828	0.696498	0.649291	0.319628	0.341481	0.330807	0.620074	0.851988	0.638497	0.785664	0.610241	0.473896	0.236843	0.434862	0.328074	0.55363	0.656151	0.243515	0.604197	0.927177	0.844991	0.499274	0.308166	0.656238	0.660689	0.283458	0.548548	0.898975	0.846309	0.620498	0.616582	0.748024	0.286371	0.787157	0.954425	0.859216	0.606327	0.667377	0.896738
0.480411	0.503396	0.942149	0.576596	0.908391	0.49155	0.262237	0.789946	0.295256	0.554428	0.196807	0.135847	0.757717	0.655342	0.301528	0.33232	0.317494	0.591093	0.900064	0.586819	0.841319	0.606835	0.479905	0.251722	0.445154	0.330228	0.584298	0.689581	0.251501	0.612248	0.970128	0.93415	0.522127	0.302455	0.659068	0.694195	0.290078	0.517288	0.96929	0.903329	0.648627	0.551251	0.835365	0.280051	0.839312	0.942018	0.946794	0.628439	0.719607	0.962829
0.463079	0.373612	0.922217	0.566615	0.744045	0.462773	0.269129	0.739166	0.309331	0.532118	0.21964	0.163992	0.811327	0.629904	0.292137	0.320487	0.308471	0.498867	0.853931	0.480423	0.867535	0.579918	0.458206	0.265318	0.437291	0.33036	0.575447	0.705062	0.263664	0.616976	0.869531	0.889498	0.509277	0.300546	0.658244	0.72112	0.296755	0.470664	0.911652	0.873707	0.666664	0.485095	0.889896	0.279943	0.842985	0.853465	0.942968	0.609682	0.740274	0.9272
0.900186	0.680443	0.719329	0.917029	0.635401	0.840659	0.647036	0.818392	0.658931	0.917783	0.512902	0.380277	0.846359	0.905413	0.723859	0.761376	0.739747	0.767371	0.758837	0.744551	0.838898	0.944191	0.841361	0.633455	0.864104	0.739633	0.889186	0.963249	0.618376	0.89628	0.686901	0.705551	0.861112	0.706453	0.922992	0.908108	0.679289	0.891749	0.609669	0.761293	0.913869	0.855156	0.803952	0.703343	0.850775	0.652181	0.681567	0.865594	0.932406	0.65832
0.922979	0.722343	0.623053	0.936458	0.591616	0.843978	0.711247	0.767443	0.703844	0.914476	0.554585	0.414118	0.759183	0.880117	0.80499	0.828718	0.81541	0.771651	0.673271	0.762459	0.742057	0.934765	0.838552	0.687348	0.883812	0.801019	0.84397	0.896066	0.669336	0.895521	0.612666	0.603646	0.835512	0.77644	0.905241	0.850168	0.734757	0.915352	0.516305	0.673549	0.876376	0.895252	0.686958	0.772385	0.759565	0.585967	0.571825	0.816742	0.851675	0.556848
0.54422	0.465995	0.916643	0.618399	0.75482	0.553209	0.326039	0.795302	0.368017	0.612458	0.263627	0.185976	0.815615	0.706239	0.354949	0.391824	0.373658	0.595602	0.888093	0.568558	0.901111	0.656432	0.553817	0.327905	0.521177	0.396694	0.6758	0.750086	0.319323	0.651601	0.867811	0.926265	0.608815	0.362422	0.690585	0.746837	0.357495	0.548553	0.863515	0.898528	0.705483	0.550651	0.918194	0.344351	0.875105	0.815642	0.919842	0.709359	0.797609	0.892831
0.482505	0.509316	0.942412	0.581696	0.903936	0.496564	0.261619	0.793421	0.292895	0.56044	0.193205	0.130526	0.754739	0.657615	0.307037	0.336	0.32276	0.591435	0.896214	0.595422	0.838873	0.609901	0.481869	0.250629	0.443694	0.33133	0.581278	0.689	0.248635	0.614664	0.966979	0.919543	0.521368	0.305602	0.664512	0.695403	0.289445	0.528267	0.97141	0.898226	0.650206	0.569982	0.828054	0.282623	0.839196	0.962923	0.944506	0.627494	0.710824	0.968891
0.746947	0.453409	0.354422	0.748325	0.299494	0.627483	0.966646	0.468985	0.942233	0.678933	0.850215	0.692046	0.548264	0.605947	0.904189	0.866246	0.901687	0.492874	0.391945	0.480306	0.470449	0.668609	0.639644	0.929491	0.733892	0.946083	0.610095	0.650122	0.888834	0.731143	0.332387	0.3441	0.628169	0.955185	0.679916	0.638337	0.952846	0.665576	0.283166	0.395941	0.696119	0.608436	0.443165	0.90518	0.497893	0.294385	0.320209	0.560074	0.596302	0.298265
0.882281	0.620284	0.64722	0.964795	0.5669	0.773232	0.738887	0.738152	0.751274	0.844618	0.611468	0.476744	0.82615	0.825596	0.772968	0.786628	0.781956	0.696523	0.678164	0.674612	0.762193	0.873186	0.775694	0.726502	0.843615	0.817126	0.808016	0.924678	0.70008	0.953946	0.612958	0.625324	0.787206	0.787891	0.94188	0.913906	0.768975	0.824068	0.545409	0.687056	0.9437	0.79477	0.732303	0.751825	0.777226	0.584937	0.613038	0.781708	0.855672	0.587198
0.776332	0.816844	0.828207	0.781829	0.784118	0.827925	0.4936	0.96023	0.508989	0.846913	0.371754	0.258322	0.76813	0.934242	0.57501	0.616159	0.589858	0.908666	0.887292	0.886784	0.910495	0.884257	0.808846	0.475624	0.750988	0.588183	0.881605	0.840705	0.469267	0.757973	0.811629	0.803568	0.840337	0.553716	0.804195	0.793328	0.52558	0.826601	0.694502	0.887491	0.776023	0.841757	0.869327	0.545015	0.88513	0.773535	0.780563	0.928901	0.887664	0.756439
0.780218	0.531588	0.750718	0.904153	0.624203	0.680311	0.613284	0.754919	0.649608	0.770074	0.535414	0.425176	0.930985	0.783857	0.626525	0.645212	0.640573	0.630735	0.751066	0.609757	0.837372	0.812557	0.683612	0.608235	0.734315	0.680776	0.757989	0.952837	0.587346	0.929121	0.701214	0.725367	0.712802	0.65095	0.954135	0.985031	0.648382	0.731775	0.673563	0.76287	0.974465	0.712785	0.829873	0.609195	0.858145	0.680196	0.735185	0.744822	0.871918	0.710754
0.64533	0.371949	0.334009	0.698941	0.274264	0.520445	0.939835	0.41705	0.933476	0.584431	0.929186	0.789757	0.538762	0.525895	0.799278	0.751298	0.791973	0.413818	0.355835	0.404738	0.439683	0.585171	0.532035	0.916436	0.624957	0.860325	0.522466	0.605083	0.885424	0.704212	0.309394	0.322593	0.52789	0.88523	0.645757	0.61234	0.913071	0.566589	0.275293	0.359536	0.667989	0.527614	0.415495	0.811978	0.46971	0.276052	0.297548	0.48089	0.544442	0.282859
0.477666	0.243223	0.20289	0.532624	0.155856	0.364987	0.807289	0.27335	0.798268	0.418759	0.884552	0.846959	0.409892	0.368224	0.646741	0.593596	0.637117	0.273034	0.213191	0.269447	0.298896	0.423184	0.375303	0.786955	0.464108	0.696267	0.362971	0.448076	0.764332	0.545511	0.179327	0.191957	0.371053	0.725417	0.486041	0.461203	0.779444	0.403558	0.159026	0.217177	0.509946	0.375142	0.273696	0.664862	0.330431	0.147766	0.164231	0.322911	0.391419	0.152459
0.912827	0.7584	0.521885	0.764591	0.490061	0.961329	0.629655	0.697313	0.618799	0.923887	0.448698	0.308852	0.58836	0.862211	0.756384	0.818281	0.77195	0.798358	0.587048	0.758718	0.645632	0.880098	0.979098	0.616728	0.947002	0.748152	0.911381	0.74408	0.579004	0.708098	0.50381	0.518615	0.948658	0.708044	0.724251	0.676396	0.660166	0.918078	0.384694	0.58942	0.700984	0.840329	0.602012	0.732316	0.653168	0.465668	0.473781	0.863241	0.767828	0.453808
0.897149	0.797401	0.56487	0.77472	0.549094	0.948341	0.595276	0.742797	0.588534	0.923863	0.425331	0.290077	0.613478	0.889286	0.712448	0.772858	0.729649	0.830034	0.635847	0.794019	0.686035	0.891659	0.952648	0.583553	0.907818	0.711028	0.939575	0.770053	0.550666	0.724873	0.555138	0.562678	0.94097	0.669982	0.745213	0.70116	0.628904	0.931173	0.421613	0.635008	0.723614	0.871104	0.635162	0.688826	0.690059	0.523448	0.512489	0.902744	0.792613	0.497929
0.879761	0.792278	0.678352	0.793402	0.624835	0.949462	0.570446	0.831326	0.577988	0.929431	0.420724	0.287201	0.705193	0.950225	0.667469	0.723873	0.684801	0.870901	0.742172	0.823631	0.800587	0.922293	0.944512	0.560647	0.881278	0.681358	0.992341	0.828925	0.53406	0.753864	0.650586	0.676416	0.96838	0.638997	0.784633	0.764241	0.60639	0.902344	0.527862	0.746819	0.769508	0.860977	0.766625	0.646117	0.787727	0.61231	0.635239	0.978298	0.875942	0.609475
0.827379	0.857595	0.609006	0.706249	0.605516	0.905901	0.531115	0.791395	0.529909	0.874506	0.376377	0.24905	0.589851	0.881669	0.632424	0.693501	0.65353	0.90175	0.691404	0.866978	0.708369	0.848809	0.904785	0.522596	0.82589	0.640526	0.91045	0.720907	0.488777	0.663213	0.609138	0.617226	0.919697	0.599903	0.686396	0.653594	0.563735	0.861642	0.465823	0.684695	0.666469	0.816216	0.66891	0.608534	0.700493	0.557467	0.561658	0.918543	0.76063	0.546819
0.591869	0.332805	0.307867	0.657987	0.249816	0.470798	0.889041	0.382356	0.904304	0.536773	0.931876	0.806288	0.513893	0.483596	0.744589	0.69475	0.73848	0.374767	0.324405	0.368898	0.407703	0.542031	0.482446	0.886659	0.571954	0.802267	0.477385	0.565237	0.839205	0.665391	0.283633	0.29486	0.480229	0.831384	0.609165	0.580135	0.875931	0.518039	0.257739	0.329419	0.632266	0.482616	0.387879	0.754378	0.438009	0.251428	0.272704	0.438493	0.507403	0.259445
0.699896	0.425524	0.51027	0.814056	0.423563	0.57356	0.822207	0.554976	0.862679	0.658713	0.801358	0.691319	0.713311	0.628343	0.734298	0.715788	0.736275	0.494959	0.517143	0.484936	0.60498	0.680616	0.584753	0.823241	0.669483	0.81622	0.61162	0.752531	0.786291	0.83672	0.476566	0.493641	0.594872	0.812002	0.787673	0.773052	0.842398	0.626929	0.455944	0.525916	0.815936	0.596615	0.591177	0.732906	0.635039	0.443729	0.479552	0.580075	0.686652	0.462702
0.745973	0.48389	0.605198	0.885188	0.51138	0.621774	0.757328	0.631221	0.796012	0.70753	0.707057	0.597622	0.795931	0.687988	0.713805	0.706402	0.720044	0.556655	0.602079	0.545017	0.689741	0.73744	0.628668	0.758415	0.706219	0.787145	0.664407	0.833299	0.714884	0.918473	0.569232	0.578657	0.641124	0.772765	0.87619	0.861198	0.788628	0.678907	0.542752	0.613429	0.89598	0.657705	0.674837	0.702174	0.725999	0.541176	0.572553	0.639486	0.748914	0.559364
0.753218	0.513884	0.710219	0.916132	0.600877	0.645678	0.653147	0.706292	0.68705	0.732812	0.584968	0.487794	0.906558	0.737829	0.647597	0.652578	0.656094	0.600602	0.692707	0.58781	0.78821	0.779784	0.647513	0.651732	0.711603	0.705019	0.707006	0.901783	0.620523	0.94896	0.664358	0.678739	0.670992	0.684277	0.93664	0.945778	0.68513	0.701154	0.632634	0.70403	0.958051	0.689273	0.762349	0.630181	0.81294	0.649057	0.673564	0.691293	0.812602	0.660789
0.741863	0.522457	0.786575	0.873324	0.656819	0.656642	0.564696	0.759113	0.601484	0.743061	0.493018	0.39757	0.965528	0.767474	0.582449	0.600228	0.595729	0.623945	0.766657	0.604812	0.859681	0.794405	0.656979	0.564758	0.697557	0.630549	0.738016	0.934876	0.541537	0.907128	0.734591	0.75563	0.688956	0.602832	0.940609	0.976483	0.600057	0.703023	0.705519	0.776228	0.947501	0.693599	0.836964	0.564658	0.878984	0.720565	0.759346	0.731804	0.856863	0.743643
0.763381	0.519726	0.747566	0.900014	0.625099	0.661533	0.609479	0.743205	0.645673	0.750845	0.535323	0.426093	0.931728	0.765766	0.619114	0.633759	0.631415	0.617043	0.741178	0.598957	0.825886	0.796368	0.663216	0.605083	0.716636	0.673801	0.736932	0.935107	0.587303	0.929528	0.697969	0.718685	0.691859	0.646101	0.947525	0.976444	0.645244	0.71331	0.671304	0.749412	0.974927	0.697441	0.811373	0.602118	0.847363	0.68437	0.726373	0.726185	0.851274	0.707845
0.827653	0.91432	0.670533	0.752096	0.687878	0.909859	0.523139	0.870556	0.525049	0.885391	0.374159	0.252821	0.638106	0.933683	0.626341	0.673581	0.640743	0.96162	0.761145	0.936444	0.771838	0.886362	0.89085	0.503141	0.809926	0.630732	0.90692	0.766848	0.485181	0.705835	0.679461	0.671191	0.902992	0.59692	0.742666	0.701312	0.557397	0.883766	0.523496	0.751513	0.707224	0.874878	0.718641	0.591844	0.754222	0.636236	0.618594	0.940966	0.809098	0.603189
0.759166	0.486317	0.622394	0.897706	0.52021	0.635992	0.743804	0.652758	0.784314	0.724012	0.690148	0.578036	0.822118	0.708971	0.707087	0.703951	0.715262	0.566813	0.627474	0.551486	0.715653	0.753723	0.64297	0.744749	0.718863	0.780352	0.686321	0.859619	0.710492	0.932434	0.583071	0.602125	0.658726	0.761061	0.891392	0.885504	0.779794	0.690687	0.556773	0.635215	0.92537	0.666339	0.700144	0.696522	0.742323	0.555216	0.593968	0.662302	0.77637	0.576808
0.645273	0.438735	0.817391	0.777903	0.659972	0.575305	0.474239	0.722305	0.517649	0.663786	0.423493	0.349828	0.964786	0.70711	0.482989	0.503799	0.497437	0.55321	0.763671	0.532737	0.84796	0.71927	0.577312	0.474292	0.607691	0.534059	0.674142	0.879271	0.45906	0.824086	0.756856	0.779677	0.618034	0.505271	0.864359	0.920045	0.504914	0.611322	0.764581	0.782373	0.874725	0.605992	0.854673	0.469654	0.870117	0.743815	0.808081	0.674885	0.823713	0.792549
0.687606	0.46573	0.803334	0.809461	0.645941	0.612217	0.506088	0.747307	0.549284	0.700095	0.444793	0.356897	0.965676	0.740979	0.519249	0.541547	0.534403	0.580778	0.778485	0.558683	0.862475	0.751928	0.613879	0.502151	0.646647	0.571407	0.708951	0.916239	0.490856	0.848925	0.743896	0.772892	0.653049	0.540126	0.891583	0.950368	0.539175	0.650994	0.741058	0.795351	0.904748	0.640254	0.87041	0.504126	0.876343	0.727796	0.806102	0.707022	0.856655	0.777976
0.501573	0.255249	0.224026	0.562271	0.170964	0.388726	0.838162	0.296473	0.855866	0.443365	0.956757	0.866998	0.435533	0.395096	0.670194	0.614439	0.658432	0.292756	0.242531	0.287166	0.322801	0.447595	0.399632	0.83028	0.486015	0.724229	0.391773	0.476652	0.818618	0.574403	0.199748	0.213738	0.396526	0.758282	0.517509	0.49422	0.807298	0.425394	0.177715	0.246444	0.543776	0.391796	0.308139	0.687557	0.349978	0.169194	0.193666	0.354783	0.421798	0.178135
0.542946	0.282363	0.242929	0.590885	0.185096	0.428576	0.841564	0.322938	0.865454	0.48066	0.916862	0.840713	0.456509	0.428827	0.68726	0.641733	0.68214	0.323905	0.266108	0.310956	0.34649	0.481426	0.439869	0.842372	0.530007	0.750333	0.431796	0.506473	0.811546	0.60273	0.215703	0.231026	0.436991	0.77253	0.543324	0.523149	0.841946	0.461781	0.189804	0.270026	0.575271	0.42006	0.331229	0.704102	0.369779	0.183117	0.213904	0.392235	0.450927	0.195462
0.605731	0.548004	0.933505	0.682451	0.783984	0.620028	0.363163	0.879152	0.399607	0.67241	0.285858	0.193932	0.834482	0.774318	0.407141	0.441692	0.422895	0.670107	0.941016	0.648166	0.948387	0.721073	0.610712	0.355117	0.577193	0.442689	0.724659	0.807449	0.354359	0.702933	0.881618	0.901139	0.660677	0.408195	0.753518	0.80125	0.397228	0.621554	0.856291	0.951661	0.756756	0.635796	0.952017	0.388382	0.898952	0.858957	0.944205	0.767587	0.843529	0.90613
0.470627	0.231893	0.196357	0.531833	0.145408	0.358947	0.797448	0.268602	0.814847	0.410726	0.932298	0.871897	0.410085	0.362352	0.625381	0.571656	0.614863	0.266629	0.214706	0.258614	0.293905	0.413522	0.369336	0.794599	0.454704	0.685684	0.360865	0.447301	0.764556	0.546918	0.17224	0.187378	0.366313	0.716899	0.489597	0.469366	0.776643	0.391525	0.151044	0.218116	0.518887	0.3598	0.280535	0.643719	0.319102	0.143641	0.167697	0.325021	0.388854	0.152654
0.95602	0.706029	0.512688	0.833969	0.470609	0.915402	0.715713	0.678988	0.706458	0.911033	0.53226	0.383723	0.631596	0.837895	0.831445	0.881612	0.844203	0.75019	0.572295	0.715342	0.639766	0.879998	0.926538	0.701341	0.983016	0.832248	0.870186	0.782199	0.662958	0.778654	0.490421	0.506912	0.903595	0.794726	0.77978	0.729092	0.748245	0.899252	0.386314	0.57589	0.763921	0.824757	0.598082	0.807806	0.652161	0.453781	0.469697	0.822813	0.771134	0.446972
0.963794	0.712804	0.567379	0.851778	0.511756	0.932226	0.695919	0.721717	0.694549	0.938554	0.523353	0.376904	0.690253	0.877115	0.803681	0.856591	0.818115	0.773737	0.623806	0.735404	0.695675	0.916548	0.944651	0.682955	0.982624	0.810063	0.911311	0.832748	0.647118	0.803485	0.540146	0.560528	0.934147	0.769669	0.816071	0.777019	0.728807	0.917392	0.440071	0.629664	0.801635	0.841189	0.658844	0.782938	0.707141	0.49997	0.526318	0.862521	0.827238	0.499614
0.961024	0.659987	0.549302	0.894236	0.486618	0.870587	0.758751	0.688154	0.76272	0.895911	0.592381	0.442867	0.70826	0.832879	0.841707	0.877892	0.855782	0.721478	0.599478	0.687997	0.675982	0.882921	0.882215	0.753092	0.95753	0.866377	0.863143	0.840827	0.709359	0.853997	0.51992	0.542418	0.87794	0.826521	0.842262	0.804763	0.797995	0.873385	0.43339	0.604353	0.845217	0.799856	0.639209	0.823629	0.691079	0.482105	0.510486	0.815458	0.799835	0.484142
0.665336	0.393804	0.298477	0.675457	0.249504	0.541004	0.947493	0.400269	0.879198	0.595983	0.863783	0.716448	0.4891	0.523111	0.853814	0.800681	0.848433	0.421242	0.326358	0.414113	0.406281	0.587451	0.551615	0.899334	0.644247	0.875541	0.522803	0.581828	0.886648	0.671529	0.277281	0.284909	0.539456	0.90284	0.616256	0.570803	0.893622	0.588025	0.233036	0.328625	0.628176	0.546305	0.375749	0.868091	0.440045	0.243906	0.256994	0.476794	0.521318	0.242339
0.739425	0.687002	0.88029	0.79914	0.781468	0.759463	0.484332	0.935295	0.508259	0.812284	0.383719	0.276331	0.856346	0.901688	0.546313	0.583135	0.561608	0.795663	0.911771	0.775672	0.968718	0.85854	0.746244	0.466968	0.709586	0.568177	0.840265	0.894839	0.466509	0.801455	0.848597	0.855662	0.784695	0.535067	0.851766	0.863588	0.514218	0.77546	0.781383	0.921849	0.83197	0.796131	0.95058	0.521626	0.948942	0.811197	0.856246	0.871176	0.931376	0.826307
0.639075	0.463309	0.852807	0.744101	0.686037	0.599251	0.443619	0.790828	0.483281	0.682893	0.384428	0.299733	0.936041	0.755727	0.46581	0.490131	0.481295	0.591882	0.828811	0.568931	0.920958	0.739651	0.596	0.434917	0.603861	0.50757	0.705964	0.870444	0.437742	0.780055	0.791719	0.826706	0.642848	0.47662	0.823075	0.882271	0.473708	0.620916	0.795642	0.844297	0.837892	0.626558	0.919758	0.453069	0.912334	0.773259	0.852038	0.721125	0.867557	0.82632
0.624209	0.527851	0.892442	0.705522	0.73255	0.63312	0.39809	0.85596	0.435662	0.69147	0.330778	0.247928	0.878023	0.792276	0.433101	0.466162	0.449164	0.662309	0.886273	0.634522	0.95899	0.738939	0.62426	0.389841	0.599287	0.469571	0.742071	0.8355	0.391466	0.736517	0.832226	0.861342	0.677694	0.435548	0.77945	0.832033	0.428375	0.63218	0.814405	0.9047	0.78475	0.640859	0.964443	0.419493	0.914918	0.810139	0.894132	0.778518	0.874826	0.860967
0.484058	0.461156	0.962785	0.579631	0.844191	0.495742	0.257565	0.782819	0.292153	0.551234	0.192453	0.127631	0.790543	0.652109	0.295826	0.327344	0.311704	0.569287	0.902212	0.554449	0.868175	0.602306	0.487007	0.253368	0.452877	0.328229	0.598701	0.704692	0.247405	0.6205	0.938472	0.932476	0.533322	0.297939	0.667562	0.717387	0.288098	0.506631	0.941752	0.910699	0.665568	0.528249	0.869119	0.279276	0.851518	0.938643	0.971419	0.642999	0.729361	0.977204
0.501555	0.522319	0.941264	0.587405	0.878212	0.516208	0.273679	0.789036	0.302717	0.575592	0.205064	0.137758	0.759757	0.664103	0.320107	0.352477	0.338803	0.60714	0.893472	0.605826	0.848797	0.620732	0.505647	0.271264	0.464217	0.343545	0.609645	0.698385	0.25145	0.620717	0.948494	0.933647	0.548879	0.31733	0.663614	0.699631	0.302542	0.542459	0.940135	0.893684	0.658317	0.568989	0.833219	0.296976	0.853348	0.933472	0.935748	0.653063	0.715412	0.959993
0.699609	0.465797	0.791029	0.808344	0.633248	0.62231	0.513843	0.744792	0.549956	0.714803	0.448251	0.354025	0.942156	0.749363	0.530627	0.55653	0.546182	0.58344	0.765481	0.559091	0.851232	0.76287	0.626716	0.509682	0.661007	0.580671	0.723379	0.924666	0.504209	0.845406	0.727732	0.754889	0.668081	0.546153	0.88709	0.939378	0.540926	0.66019	0.725206	0.788764	0.896138	0.646064	0.872726	0.519215	0.871895	0.708293	0.791721	0.716034	0.868591	0.759236
0.617279	0.478634	0.864094	0.709634	0.698374	0.603492	0.415956	0.812593	0.454071	0.678365	0.356414	0.274867	0.899622	0.769719	0.44192	0.469104	0.457852	0.613214	0.84487	0.589487	0.930121	0.729199	0.596663	0.405835	0.585466	0.480114	0.712497	0.84142	0.413923	0.7461	0.804263	0.837129	0.650817	0.448504	0.786964	0.845162	0.4443	0.61102	0.808844	0.86337	0.801545	0.620278	0.939694	0.431541	0.910384	0.780971	0.867754	0.740838	0.865014	0.839195
0.825023	0.634219	0.794036	0.887953	0.680183	0.779142	0.581104	0.845721	0.603914	0.856454	0.474251	0.359243	0.908594	0.88571	0.639566	0.671938	0.655223	0.738836	0.814728	0.714863	0.903756	0.901939	0.775466	0.56738	0.786214	0.665155	0.852347	0.979377	0.560189	0.892205	0.748865	0.768723	0.806957	0.632058	0.932493	0.942409	0.611967	0.819092	0.692093	0.82561	0.922927	0.810205	0.88536	0.619014	0.908822	0.721574	0.768404	0.846927	0.95102	0.740829
0.428553	0.312761	0.888834	0.519589	0.693233	0.420251	0.245788	0.686641	0.290968	0.496329	0.204083	0.144543	0.771879	0.588772	0.261559	0.292388	0.278529	0.441166	0.830152	0.420363	0.819927	0.540038	0.421797	0.246426	0.4054	0.306384	0.54252	0.667868	0.244856	0.571501	0.836127	0.875203	0.474873	0.2737	0.609935	0.680023	0.274808	0.429904	0.896786	0.854963	0.628701	0.437033	0.871429	0.252564	0.805172	0.793972	0.932945	0.568985	0.718231	0.903146
0.762066	0.555013	0.800518	0.844982	0.657564	0.698137	0.53552	0.800135	0.567474	0.772293	0.450332	0.348676	0.949778	0.809689	0.569192	0.599928	0.584241	0.667544	0.800883	0.639769	0.890619	0.821306	0.699596	0.532926	0.723467	0.61493	0.791815	0.950853	0.517928	0.864416	0.737621	0.773128	0.739457	0.5794	0.910174	0.95304	0.568978	0.72922	0.697304	0.817444	0.914142	0.716233	0.8881	0.554594	0.895959	0.720134	0.787357	0.79038	0.898965	0.756653
[truncated: 50 more columns]

## Sheet: HDRwithoutTone,Magnitude
1	0.343739	0.165311	0.862729	0.124222	0.750592	0.824348	0.275976	0.772521	0.772763	0.775959	0.74732	0.771745	0.612259	0.949209	0.916553	0.946662	0.365517	0.125833	0.349384	0.303336	0.824109	0.756171	0.782487	0.87535	0.825485	0.641024	0.909253	0.812835	0.868376	0.140339	0.133814	0.769398	0.869706	0.846674	0.826278	0.835598	0.702262	0.16231	0.173163	0.836048	0.708735	0.27191	0.929204	0.509708	0.179798	0.140531	0.580801	0.677106	0.178017
0.343739	1	0.489797	0.333096	0.770084	0.61464	0.168371	0.793048	0.16058	0.69843	0.151884	0.118691	0.263443	0.840579	0.252699	0.264411	0.276359	0.980283	0.702651	0.962596	0.43023	0.683193	0.458095	0.15536	0.316784	0.185025	0.459103	0.383158	0.161527	0.208752	0.772294	0.555883	0.562845	0.1976	0.357797	0.346161	0.179954	0.76366	0.801544	0.666897	0.297001	0.765606	0.489321	0.220131	0.519613	0.478378	0.502175	0.516732	0.62344	0.439532
0.165311	0.489797	1	0.170085	0.675607	0.315172	0.0711831	0.881069	0.0671573	0.319379	0.0632452	0.0414883	0.381703	0.546506	0.0910094	0.108685	0.0978613	0.571768	0.877696	0.490501	0.939622	0.38042	0.294449	0.0751339	0.185436	0.0841667	0.467458	0.345096	0.0700901	0.130222	0.792698	0.905732	0.345225	0.0746757	0.240104	0.265381	0.0761609	0.379991	0.608974	0.946702	0.196791	0.457334	0.94573	0.0859402	0.862934	0.94109	0.977791	0.612119	0.620203	0.954065
0.862729	0.333096	0.170085	1	0.206516	0.584489	0.942781	0.287121	0.933523	0.695497	0.929637	0.901143	0.897987	0.540853	0.927315	0.872663	0.928988	0.348862	0.186371	0.352676	0.27287	0.734252	0.538534	0.925118	0.755283	0.931854	0.45268	0.946674	0.924035	0.942894	0.21061	0.168019	0.569748	0.956781	0.982919	0.979271	0.944485	0.611421	0.242104	0.204068	0.984838	0.615198	0.250052	0.908445	0.460869	0.192203	0.163866	0.402295	0.6035	0.170247
0.124222	0.770084	0.675607	0.206516	1	0.363538	0.0550472	0.839799	0.0590644	0.466501	0.0502256	0.0332857	0.220567	0.656734	0.0823311	0.0823382	0.0978506	0.804579	0.919969	0.751938	0.536728	0.422377	0.189237	0.0534437	0.104466	0.0613149	0.262176	0.270547	0.0510972	0.0863794	0.973233	0.797867	0.294261	0.0667795	0.2633	0.26635	0.0619946	0.478386	0.969857	0.824966	0.202818	0.490059	0.585884	0.0667465	0.522408	0.72281	0.725449	0.354557	0.521839	0.654032
0.750592	0.61464	0.315172	0.584489	0.363538	1	0.499233	0.516603	0.460474	0.918177	0.426275	0.386019	0.483193	0.8932	0.662095	0.709555	0.678128	0.654299	0.366004	0.571139	0.432096	0.887998	0.940994	0.461657	0.842097	0.53327	0.861402	0.655676	0.47933	0.485792	0.381357	0.331661	0.965372	0.545244	0.573578	0.548887	0.495655	0.90373	0.384119	0.387531	0.525051	0.872837	0.441535	0.637962	0.551593	0.332113	0.303346	0.831611	0.837263	0.307816
0.824348	0.168371	0.0711831	0.942781	0.0550472	0.499233	1	0.137973	0.988688	0.552537	0.985497	0.959364	0.893629	0.386412	0.930485	0.901142	0.928555	0.177984	0.050617	0.173298	0.189257	0.604101	0.514898	0.992498	0.781711	0.992549	0.432636	0.896217	0.983903	0.955482	0.0615253	0.0585827	0.509295	0.9893	0.920731	0.926691	0.993842	0.504566	0.0776731	0.0782059	0.951855	0.49116	0.158658	0.934104	0.348324	0.0987761	0.0646657	0.348863	0.51381	0.0859765
0.275976	0.793048	0.881069	0.287121	0.839799	0.516603	0.137973	1	0.131212	0.564112	0.121688	0.0929779	0.379425	0.792802	0.193277	0.211846	0.20965	0.854894	0.940028	0.796552	0.826719	0.601546	0.418087	0.132356	0.282664	0.154087	0.518173	0.421224	0.130385	0.192754	0.915062	0.870032	0.498502	0.153057	0.344464	0.351363	0.143977	0.629938	0.806516	0.964207	0.282637	0.698719	0.864741	0.17197	0.815147	0.859052	0.893622	0.65606	0.728365	0.835029
0.772521	0.16058	0.0671573	0.933523	0.0590644	0.460474	0.988688	0.131212	1	0.510682	0.987202	0.971142	0.887532	0.358521	0.8855	0.858992	0.886549	0.168108	0.0550051	0.162458	0.177301	0.568349	0.472589	0.99199	0.741155	0.986635	0.402444	0.865494	0.973388	0.93628	0.064923	0.0646816	0.468839	0.976418	0.907918	0.923871	0.985074	0.470767	0.077997	0.0777752	0.94416	0.454601	0.14834	0.887626	0.325351	0.0928559	0.0631094	0.320955	0.484857	0.0805407
0.772763	0.69843	0.319379	0.695497	0.466501	0.918177	0.552537	0.564112	0.510682	1	0.485753	0.442699	0.53779	0.917532	0.719936	0.730532	0.735804	0.722997	0.423563	0.688141	0.405261	0.942615	0.792617	0.50935	0.765428	0.569825	0.691503	0.735721	0.535679	0.557219	0.468185	0.345361	0.855534	0.604962	0.691698	0.654233	0.550018	0.927717	0.516326	0.417192	0.629708	0.904082	0.416269	0.689393	0.566261	0.333665	0.312239	0.667152	0.830181	0.297692
0.775959	0.151884	0.0632452	0.929637	0.0502256	0.426275	0.985497	0.121688	0.987202	0.485753	1	0.97413	0.90463	0.333974	0.880132	0.83077	0.873295	0.158106	0.0433695	0.16146	0.167273	0.540516	0.43654	0.984763	0.703867	0.970253	0.367207	0.866145	0.971075	0.955928	0.0554456	0.0511683	0.437813	0.969256	0.911599	0.923913	0.987745	0.437363	0.0726849	0.06983	0.951499	0.429999	0.138623	0.878525	0.320446	0.0867827	0.0578186	0.293701	0.446628	0.0770463
0.74732	0.118691	0.0414883	0.901143	0.0332857	0.386019	0.959364	0.0929779	0.971142	0.442699	0.97413	1	0.875161	0.296397	0.845758	0.792565	0.841253	0.124993	0.0243415	0.130253	0.139192	0.494395	0.395729	0.957174	0.663219	0.93957	0.320685	0.836541	0.938875	0.942557	0.0351723	0.0329142	0.392069	0.940931	0.883203	0.897865	0.96668	0.394246	0.0533395	0.0455553	0.929385	0.386698	0.107049	0.844294	0.286534	0.0672391	0.0381573	0.253451	0.406395	0.0578491
0.771745	0.263443	0.381703	0.897987	0.220567	0.483193	0.893629	0.379425	0.887532	0.53779	0.90463	0.875161	1	0.47709	0.817442	0.766821	0.808966	0.29867	0.300568	0.27632	0.499278	0.617842	0.493798	0.889647	0.690571	0.878822	0.504837	0.930256	0.882823	0.91776	0.270625	0.338253	0.51191	0.882209	0.922505	0.941268	0.902247	0.50905	0.217714	0.360371	0.936632	0.540272	0.460658	0.809828	0.614888	0.374302	0.368717	0.486429	0.629629	0.378876
0.612259	0.840579	0.546506	0.540853	0.656734	0.8932	0.386412	0.792802	0.358521	0.917532	0.333974	0.296397	0.47709	1	0.524864	0.549172	0.544304	0.882108	0.659786	0.823237	0.596181	0.893797	0.764561	0.354129	0.644064	0.410033	0.73506	0.629014	0.368733	0.41032	0.685849	0.569594	0.833955	0.426408	0.560757	0.539133	0.38821	0.926124	0.67644	0.664847	0.49228	0.934684	0.624446	0.490515	0.69338	0.547824	0.548615	0.775559	0.88189	0.508244
0.949209	0.252699	0.0910094	0.927315	0.0823311	0.662095	0.930485	0.193277	0.8855	0.719936	0.880132	0.845758	0.817442	0.524864	1	0.970802	0.995482	0.268753	0.0663067	0.265938	0.225154	0.761253	0.664321	0.897877	0.873395	0.927137	0.535618	0.924928	0.920381	0.919993	0.0870832	0.060519	0.663668	0.957732	0.901759	0.880599	0.92521	0.640852	0.12285	0.100265	0.902997	0.637943	0.19449	0.991755	0.422333	0.121778	0.0766867	0.455034	0.61527	0.105627
0.916553	0.264411	0.108685	0.872663	0.0823382	0.709555	0.901142	0.211846	0.858992	0.730532	0.83077	0.792565	0.766821	0.549172	0.970802	1	0.98054	0.279951	0.0838792	0.259821	0.2557	0.778408	0.739747	0.880309	0.939438	0.919446	0.628782	0.887795	0.886162	0.854112	0.0951332	0.089656	0.7249	0.921895	0.841507	0.829992	0.889073	0.701933	0.110728	0.121845	0.843537	0.671313	0.226833	0.980829	0.428811	0.132587	0.0929818	0.523119	0.68297	0.119041
0.946662	0.276359	0.0978613	0.928988	0.0978506	0.678128	0.928555	0.20965	0.886549	0.735804	0.873295	0.841253	0.808966	0.544304	0.995482	0.98054	1	0.291704	0.0828884	0.286161	0.231749	0.778202	0.680203	0.898874	0.887947	0.930805	0.555803	0.92706	0.913105	0.913537	0.10409	0.0774578	0.67999	0.95366	0.901506	0.884982	0.921972	0.671881	0.136577	0.114733	0.902665	0.656997	0.202539	0.990825	0.427349	0.125726	0.0838181	0.469926	0.641572	0.109213
0.365517	0.980283	0.571768	0.348862	0.804579	0.654299	0.177984	0.854894	0.168108	0.722997	0.158106	0.124993	0.29867	0.882108	0.268753	0.279951	0.291704	1	0.768461	0.969167	0.51583	0.715324	0.49779	0.161894	0.344573	0.194533	0.513411	0.415542	0.168605	0.223116	0.820266	0.628556	0.605594	0.208107	0.378474	0.368045	0.188003	0.776549	0.823322	0.740767	0.313927	0.78241	0.577226	0.234083	0.588108	0.555633	0.586616	0.590375	0.676201	0.522155
0.125833	0.702651	0.877696	0.186371	0.919969	0.366004	0.050617	0.940028	0.0550051	0.423563	0.0433695	0.0243415	0.300568	0.659786	0.0663067	0.0838792	0.0828884	0.768461	1	0.68614	0.77468	0.423415	0.253669	0.0561842	0.14351	0.0635903	0.390243	0.309399	0.0461019	0.0923553	0.97259	0.936477	0.340885	0.0554426	0.254638	0.271943	0.0558518	0.471733	0.858913	0.967087	0.198799	0.507684	0.810523	0.0581075	0.713245	0.880782	0.913784	0.518877	0.616879	0.852037
0.349384	0.962596	0.490501	0.352676	0.751938	0.571139	0.173298	0.796552	0.162458	0.688141	0.16146	0.130253	0.27632	0.823237	0.265938	0.259821	0.286161	0.969167	0.68614	1	0.429834	0.702106	0.412642	0.153753	0.283335	0.181131	0.407515	0.401033	0.165256	0.231966	0.760513	0.524627	0.524944	0.206165	0.376766	0.361548	0.184095	0.738785	0.800747	0.662244	0.314477	0.758863	0.48994	0.225111	0.531092	0.468902	0.50034	0.474692	0.594789	0.433587
0.303336	0.43023	0.939622	0.27287	0.536728	0.432096	0.189257	0.826719	0.177301	0.405261	0.167273	0.139192	0.499278	0.596181	0.225154	0.2557	0.231749	0.51583	0.77468	0.429834	1	0.485063	0.447546	0.188702	0.352363	0.209227	0.62039	0.470848	0.183732	0.242766	0.667983	0.849279	0.481342	0.196913	0.337374	0.362239	0.190761	0.46298	0.4692	0.877955	0.295417	0.544639	0.978485	0.221898	0.925283	0.872657	0.921644	0.733669	0.737283	0.906287
0.824109	0.683193	0.38042	0.734252	0.422377	0.887998	0.604101	0.601546	0.568349	0.942615	0.540516	0.494395	0.617842	0.893797	0.761253	0.778408	0.778202	0.715324	0.423415	0.702106	0.485063	1	0.818929	0.567902	0.801957	0.629002	0.737038	0.797713	0.588617	0.628335	0.45279	0.363527	0.868677	0.66107	0.727935	0.70511	0.602771	0.923934	0.469593	0.458908	0.672412	0.943309	0.490631	0.72838	0.660819	0.372139	0.36123	0.719857	0.860996	0.349028
0.756171	0.458095	0.294449	0.538534	0.189237	0.940994	0.514898	0.418087	0.472589	0.792617	0.43654	0.395729	0.493798	0.764561	0.664321	0.739747	0.680203	0.49779	0.253669	0.412642	0.447546	0.818929	1	0.486681	0.904281	0.556328	0.940835	0.636869	0.494058	0.491943	0.237908	0.275171	0.975683	0.551654	0.521389	0.508035	0.507818	0.829479	0.193837	0.317883	0.492627	0.807628	0.44297	0.656062	0.551057	0.295603	0.268421	0.884964	0.806511	0.297564
0.782487	0.15536	0.0751339	0.925118	0.0534437	0.461657	0.992498	0.132356	0.99199	0.50935	0.984763	0.957174	0.889647	0.354129	0.897877	0.880309	0.898874	0.161894	0.0561842	0.153753	0.188702	0.567902	0.486681	1	0.762342	0.990746	0.423054	0.870885	0.979904	0.938684	0.0626127	0.0709983	0.479371	0.976424	0.904113	0.917547	0.989133	0.481461	0.069361	0.0835356	0.941204	0.457839	0.158509	0.909005	0.332853	0.0993781	0.0704962	0.333048	0.498219	0.0886226
0.87535	0.316784	0.185436	0.755283	0.104466	0.842097	0.781711	0.282664	0.741155	0.765428	0.703867	0.663219	0.690571	0.644064	0.873395	0.939438	0.887947	0.344573	0.14351	0.283335	0.352363	0.801957	0.904281	0.762342	1	0.815721	0.825142	0.811665	0.762119	0.728893	0.135602	0.168694	0.874431	0.80401	0.728037	0.722931	0.769495	0.779969	0.115206	0.196819	0.723095	0.736089	0.329185	0.883637	0.488353	0.200468	0.165089	0.720268	0.774745	0.195819
0.825485	0.185025	0.0841667	0.931854	0.0613149	0.53327	0.992549	0.154087	0.986635	0.569825	0.970253	0.93957	0.878822	0.410033	0.927137	0.919446	0.930805	0.194533	0.0635903	0.181131	0.209227	0.629002	0.556328	0.990746	0.815721	1	0.480582	0.891057	0.976045	0.935977	0.0710114	0.0775267	0.547336	0.985118	0.904849	0.916004	0.986026	0.538982	0.0798594	0.0931927	0.934347	0.516536	0.178179	0.933441	0.361965	0.108658	0.0762024	0.388927	0.552208	0.0973426
0.641024	0.459103	0.467458	0.45268	0.262176	0.861402	0.432636	0.518173	0.402444	0.691503	0.367207	0.320685	0.504837	0.73506	0.535618	0.628782	0.555803	0.513411	0.390243	0.407515	0.62039	0.737038	0.940835	0.423054	0.825142	0.480582	1	0.596709	0.414222	0.415379	0.339009	0.452188	0.938774	0.455466	0.456725	0.466667	0.427368	0.770092	0.232624	0.47132	0.43176	0.74093	0.615292	0.540303	0.661978	0.433687	0.439409	0.955051	0.839131	0.460259
0.909253	0.383158	0.345096	0.946674	0.270547	0.655676	0.896217	0.421224	0.865494	0.735721	0.866145	0.836541	0.930256	0.629014	0.924928	0.887795	0.92706	0.415542	0.309399	0.401033	0.470848	0.797713	0.636869	0.870885	0.811665	0.891057	0.596709	1	0.878846	0.929049	0.304457	0.315938	0.666915	0.912954	0.956973	0.956142	0.899666	0.68776	0.28692	0.354534	0.947847	0.703174	0.438281	0.910337	0.643585	0.342962	0.327867	0.559697	0.747202	0.337983
0.812835	0.161527	0.0700901	0.924035	0.0510972	0.47933	0.983903	0.130385	0.973388	0.535679	0.971075	0.938875	0.882823	0.368733	0.920381	0.886162	0.913105	0.168605	0.0461019	0.165256	0.183732	0.588617	0.494058	0.979904	0.762119	0.976045	0.414222	0.878846	1	0.937279	0.0574403	0.0543307	0.491385	0.977845	0.90648	0.908015	0.979337	0.483614	0.076572	0.0735718	0.935193	0.473526	0.153419	0.926579	0.342061	0.0975681	0.0635056	0.330577	0.490763	0.086555
0.868376	0.208752	0.130222	0.942894	0.0863794	0.485792	0.955482	0.192754	0.93628	0.557219	0.955928	0.942557	0.91776	0.41032	0.919993	0.854112	0.913537	0.223116	0.0923553	0.231966	0.242766	0.628335	0.491943	0.938684	0.728893	0.935977	0.415379	0.929049	0.937279	1	0.101668	0.100482	0.500697	0.956024	0.941765	0.941108	0.968003	0.503328	0.11321	0.132619	0.963006	0.513426	0.208057	0.908287	0.422713	0.145495	0.117812	0.360382	0.518626	0.14009
0.140339	0.772294	0.792698	0.21061	0.973233	0.381357	0.0615253	0.915062	0.064923	0.468185	0.0554456	0.0351723	0.270625	0.685849	0.0870832	0.0951332	0.10409	0.820266	0.97259	0.760513	0.667983	0.45279	0.237908	0.0626127	0.135602	0.0710114	0.339009	0.304457	0.0574403	0.101668	1	0.876267	0.335426	0.0712816	0.272978	0.2819	0.0676383	0.507046	0.941791	0.914466	0.21281	0.53585	0.711273	0.0730961	0.640091	0.820755	0.832928	0.450602	0.586469	0.771701
0.133814	0.555883	0.905732	0.168019	0.797867	0.331661	0.0585827	0.870032	0.0646816	0.345361	0.0511683	0.0329142	0.338253	0.569594	0.060519	0.089656	0.0774578	0.628556	0.936477	0.524627	0.849279	0.363527	0.275171	0.0709983	0.168694	0.0775267	0.452188	0.315938	0.0543307	0.100482	0.876267	1	0.348184	0.060214	0.238881	0.269695	0.0658107	0.393886	0.711628	0.935681	0.194028	0.425819	0.862531	0.0630721	0.749658	0.897115	0.934041	0.572864	0.615472	0.899306
0.769398	0.562845	0.345225	0.569748	0.294261	0.965372	0.509295	0.498502	0.468839	0.855534	0.437813	0.392069	0.51191	0.833955	0.663668	0.7249	0.67999	0.605594	0.340885	0.524944	0.481342	0.868677	0.975683	0.479371	0.874431	0.547336	0.938774	0.666915	0.491385	0.500697	0.335426	0.348184	1	0.551707	0.558347	0.544271	0.506489	0.872559	0.302701	0.390266	0.520891	0.840375	0.486971	0.648548	0.593145	0.339855	0.322841	0.890836	0.837343	0.339943
0.869706	0.1976	0.0746757	0.956781	0.0667795	0.545244	0.9893	0.153057	0.976418	0.604962	0.969256	0.940931	0.882209	0.426408	0.957732	0.921895	0.95366	0.208107	0.0554426	0.206165	0.196913	0.66107	0.551654	0.976424	0.80401	0.985118	0.455466	0.912954	0.977845	0.956024	0.0712816	0.060214	0.551707	1	0.929915	0.931073	0.98348	0.53648	0.097098	0.0829735	0.951086	0.531625	0.165467	0.953315	0.373586	0.102825	0.0663018	0.372511	0.538342	0.0904993
0.846674	0.357797	0.240104	0.982919	0.2633	0.573578	0.920731	0.344464	0.907918	0.691698	0.911599	0.883203	0.922505	0.560757	0.901759	0.841507	0.901506	0.378474	0.254638	0.376766	0.337374	0.727935	0.521389	0.904113	0.728037	0.904849	0.456725	0.956973	0.90648	0.941765	0.272978	0.238881	0.558347	0.929915	1	0.990052	0.928329	0.613656	0.292971	0.273515	0.988588	0.622104	0.31488	0.885848	0.513798	0.259833	0.235994	0.419686	0.628563	0.238459
0.826278	0.346161	0.265381	0.979271	0.26635	0.548887	0.926691	0.351363	0.923871	0.654233	0.923913	0.897865	0.941268	0.539133	0.880599	0.829992	0.884982	0.368045	0.271943	0.361548	0.362239	0.70511	0.508035	0.917547	0.722931	0.916004	0.466667	0.956142	0.908015	0.941108	0.2819	0.269695	0.544271	0.931073	0.990052	1	0.934501	0.595788	0.28608	0.293366	0.991113	0.596806	0.336872	0.86789	0.525231	0.275408	0.259397	0.426062	0.633213	0.259751
0.835598	0.179954	0.0761609	0.944485	0.0619946	0.495655	0.993842	0.143977	0.985074	0.550018	0.987745	0.96668	0.902247	0.38821	0.92521	0.889073	0.921972	0.188003	0.0558518	0.184095	0.190761	0.602771	0.507818	0.989133	0.769495	0.986026	0.427368	0.899666	0.979337	0.968003	0.0676383	0.0658107	0.506489	0.98348	0.928329	0.934501	1	0.504644	0.0851323	0.0840273	0.960528	0.489368	0.158462	0.927296	0.351389	0.101621	0.0684603	0.348197	0.509795	0.0905965
0.702262	0.76366	0.379991	0.611421	0.478386	0.90373	0.504566	0.629938	0.470767	0.927717	0.437363	0.394246	0.50905	0.926124	0.640852	0.701933	0.671881	0.776549	0.471733	0.738785	0.46298	0.923934	0.829479	0.481461	0.779969	0.538982	0.770092	0.68776	0.483614	0.503328	0.507046	0.393886	0.872559	0.53648	0.613656	0.595788	0.504644	1	0.515264	0.489812	0.563319	0.94907	0.482216	0.625855	0.596531	0.371143	0.366883	0.732781	0.883463	0.343251
0.16231	0.801544	0.608974	0.242104	0.969857	0.384119	0.0776731	0.806516	0.077997	0.516326	0.0726849	0.0533395	0.217714	0.67644	0.12285	0.110728	0.136577	0.823322	0.858913	0.800747	0.4692	0.469593	0.193837	0.069361	0.115206	0.0798594	0.232624	0.28692	0.076572	0.11321	0.941791	0.711628	0.302701	0.097098	0.292971	0.28608	0.0851323	0.515264	1	0.764574	0.228238	0.53103	0.521811	0.099275	0.491203	0.66704	0.653651	0.314299	0.502807	0.594035
0.173163	0.666897	0.946702	0.204068	0.824966	0.387531	0.0782059	0.964207	0.0777752	0.417192	0.06983	0.0455553	0.360371	0.664847	0.100265	0.121845	0.114733	0.740767	0.967087	0.662244	0.877955	0.458908	0.317883	0.0835356	0.196819	0.0931927	0.47132	0.354534	0.0735718	0.132619	0.914466	0.935681	0.390266	0.0829735	0.273515	0.293366	0.0840273	0.489812	0.764574	1	0.220372	0.552502	0.909538	0.0916075	0.811114	0.923304	0.966839	0.612825	0.662997	0.913875
0.836048	0.297001	0.196791	0.984838	0.202818	0.525051	0.951855	0.282637	0.94416	0.629708	0.951499	0.929385	0.936632	0.49228	0.902997	0.843537	0.902665	0.313927	0.198799	0.314477	0.295417	0.672412	0.492627	0.941204	0.723095	0.934347	0.43176	0.947847	0.935193	0.963006	0.21281	0.194028	0.520891	0.951086	0.988588	0.991113	0.960528	0.563319	0.228238	0.220372	1	0.562028	0.268198	0.891773	0.465307	0.214096	0.190887	0.384497	0.579032	0.198103
0.708735	0.765606	0.457334	0.615198	0.490059	0.872837	0.49116	0.698719	0.454601	0.904082	0.429999	0.386698	0.540272	0.934684	0.637943	0.671313	0.656997	0.78241	0.507684	0.758863	0.544639	0.943309	0.807628	0.457839	0.736089	0.516536	0.74093	0.703174	0.473526	0.513426	0.53585	0.425819	0.840375	0.531625	0.622104	0.596806	0.489368	0.94907	0.53103	0.552502	0.562028	1	0.562257	0.607531	0.696743	0.456576	0.442752	0.753196	0.880183	0.423851
0.27191	0.489321	0.94573	0.250052	0.585884	0.441535	0.158658	0.864741	0.14834	0.416269	0.138623	0.107049	0.460658	0.624446	0.19449	0.226833	0.202539	0.577226	0.810523	0.48994	0.978485	0.490631	0.44297	0.158509	0.329185	0.178179	0.615292	0.438281	0.153419	0.208057	0.711273	0.862531	0.486971	0.165467	0.31488	0.336872	0.158462	0.482216	0.521811	0.909538	0.268198	0.562257	1	0.189059	0.903799	0.87798	0.933947	0.738248	0.734901	0.906813
0.929204	0.220131	0.0859402	0.908445	0.0667465	0.637962	0.934104	0.17197	0.887626	0.689393	0.878525	0.844294	0.809828	0.490515	0.991755	0.980829	0.990825	0.234083	0.0581075	0.225111	0.221898	0.72838	0.656062	0.909005	0.883637	0.933441	0.540303	0.910337	0.926579	0.908287	0.0730961	0.0630721	0.648548	0.953315	0.885848	0.86789	0.927296	0.625855	0.099275	0.0916075	0.891773	0.607531	0.189059	1	0.404201	0.11593	0.0733159	0.445421	0.612197	0.102135
0.509708	0.519613	0.862934	0.460869	0.522408	0.551593	0.348324	0.815147	0.325351	0.566261	0.320446	0.286534	0.614888	0.69338	0.422333	0.428811	0.427349	0.588108	0.713245	0.531092	0.925283	0.660819	0.551057	0.332853	0.488353	0.361965	0.661978	0.643585	0.342061	0.422713	0.640091	0.749658	0.593145	0.373586	0.513798	0.525231	0.351389	0.596531	0.491203	0.811114	0.465307	0.696743	0.903799	0.404201	1	0.784358	0.81573	0.755133	0.800967	0.812141
0.179798	0.478378	0.94109	0.192203	0.72281	0.332113	0.0987761	0.859052	0.0928559	0.333665	0.0867827	0.0672391	0.374302	0.547824	0.121778	0.132587	0.125726	0.555633	0.880782	0.468902	0.872657	0.372139	0.295603	0.0993781	0.200468	0.108658	0.433687	0.342962	0.0975681	0.145495	0.820755	0.897115	0.339855	0.102825	0.259833	0.275408	0.101621	0.371143	0.66704	0.923304	0.214096	0.456576	0.87798	0.11593	0.784358	1	0.965395	0.576341	0.593195	0.971185
0.140531	0.502175	0.977791	0.163866	0.725449	0.303346	0.0646657	0.893622	0.0631094	0.312239	0.0578186	0.0381573	0.368717	0.548615	0.0766867	0.0929818	0.0838181	0.586616	0.913784	0.50034	0.921644	0.36123	0.268421	0.0704962	0.165089	0.0762024	0.439409	0.327867	0.0635056	0.117812	0.832928	0.934041	0.322841	0.0663018	0.235994	0.259397	0.0684603	0.366883	0.653651	0.966839	0.190887	0.442752	0.933947	0.0733159	0.81573	0.965395	1	0.5868	0.606575	0.972831
0.580801	0.516732	0.612119	0.402295	0.354557	0.831611	0.348863	0.65606	0.320955	0.667152	0.293701	0.253451	0.486429	0.775559	0.455034	0.523119	0.469926	0.590375	0.518877	0.474692	0.733669	0.719857	0.884964	0.333048	0.720268	0.388927	0.955051	0.559697	0.330577	0.360382	0.450602	0.572864	0.890836	0.372511	0.419686	0.426062	0.348197	0.732781	0.314299	0.612825	0.384497	0.753196	0.738248	0.445421	0.755133	0.576341	0.5868	1	0.83274	0.60085
0.677106	0.62344	0.620203	0.6035	0.521839	0.837263	0.51381	0.728365	0.484857	0.830181	0.446628	0.406395	0.629629	0.88189	0.61527	0.68297	0.641572	0.676201	0.616879	0.594789	0.737283	0.860996	0.806511	0.498219	0.774745	0.552208	0.839131	0.747202	0.490763	0.518626	0.586469	0.615472	0.837343	0.538342	0.628563	0.633213	0.509795	0.883463	0.502807	0.662997	0.579032	0.880183	0.734901	0.612197	0.800967	0.593195	0.606575	0.83274	1	0.582823
0.178017	0.439532	0.954065	0.170247	0.654032	0.307816	0.0859765	0.835029	0.0805407	0.297692	0.0770463	0.0578491	0.378876	0.508244	0.105627	0.119041	0.109213	0.522155	0.852037	0.433587	0.906287	0.349028	0.297564	0.0886226	0.195819	0.0973426	0.460259	0.337983	0.086555	0.14009	0.771701	0.899306	0.339943	0.0904993	0.238459	0.259751	0.0905965	0.343251	0.594035	0.913875	0.198103	0.423851	0.906813	0.102135	0.812141	0.971185	0.972831	0.60085	0.582823	1
0.120016	0.589332	0.913132	0.151139	0.8193	0.328345	0.0438098	0.891718	0.0479792	0.344249	0.0362219	0.0193246	0.315916	0.578154	0.0498106	0.0735138	0.0637985	0.660695	0.955456	0.564335	0.835752	0.361183	0.27284	0.0530406	0.153301	0.0590656	0.439741	0.297777	0.0409429	0.0856115	0.902432	0.964549	0.340219	0.0456493	0.221161	0.245031	0.0482558	0.399301	0.741352	0.952908	0.174207	0.446058	0.853968	0.0488238	0.744325	0.929542	0.948483	0.569411	0.596823	0.92818
0.119718	0.412956	0.97396	0.126992	0.634677	0.266666	0.050793	0.833904	0.0486696	0.247795	0.0443954	0.0238006	0.359294	0.476705	0.0547682	0.0766903	0.0598492	0.499633	0.853545	0.406781	0.930722	0.304316	0.262259	0.0593088	0.158705	0.0637451	0.448804	0.298845	0.0511122	0.0986721	0.75604	0.909457	0.304604	0.0485095	0.197275	0.224726	0.0537079	0.307663	0.553391	0.924545	0.16008	0.383772	0.932915	0.0566506	0.807876	0.95291	0.983232	0.59255	0.56843	0.975347
0.894502	0.32391	0.336398	0.94789	0.23586	0.610544	0.912747	0.382826	0.891215	0.681231	0.893323	0.862672	0.954915	0.572728	0.917857	0.871852	0.914119	0.356875	0.283655	0.337172	0.466027	0.748653	0.600344	0.894002	0.790457	0.907336	0.569032	0.988779	0.902726	0.940744	0.271087	0.304659	0.626028	0.930099	0.957935	0.962569	0.917872	0.622972	0.247874	0.331338	0.955578	0.643866	0.42923	0.904271	0.625311	0.336835	0.321567	0.532187	0.709131	0.336319
0.160754	0.563083	0.95335	0.201819	0.818523	0.347388	0.0817775	0.913284	0.0803056	0.382709	0.0717339	0.0538343	0.360189	0.605014	0.10446	0.114121	0.113195	0.643372	0.952618	0.558172	0.869636	0.403778	0.27026	0.0828318	0.174129	0.0915544	0.410936	0.345611	0.079534	0.130623	0.901008	0.938565	0.334993	0.0880467	0.272894	0.289726	0.0848805	0.413782	0.759582	0.965235	0.220266	0.478669	0.880051	0.0961035	0.794806	0.957846	0.972006	0.551394	0.619684	0.936778
0.14992	0.411376	0.976385	0.147162	0.609942	0.285689	0.0593566	0.828193	0.0557657	0.272408	0.0521046	0.0329461	0.366167	0.492027	0.0793826	0.0919502	0.0822138	0.49766	0.822521	0.418324	0.932688	0.338638	0.279615	0.0619081	0.169003	0.0704686	0.448424	0.317959	0.0613441	0.117362	0.73515	0.876183	0.318418	0.0649784	0.21532	0.237845	0.0622306	0.32217	0.545633	0.905092	0.173817	0.410687	0.929092	0.0731217	0.844344	0.933935	0.961576	0.593193	0.576063	0.951796
0.184382	0.705298	0.672189	0.256365	0.948844	0.409149	0.103851	0.819723	0.100184	0.51195	0.0908851	0.0756605	0.254058	0.673344	0.153694	0.140841	0.16184	0.743163	0.871207	0.692545	0.54059	0.457613	0.227806	0.091476	0.156033	0.105598	0.259683	0.313303	0.101378	0.132642	0.927209	0.737529	0.314985	0.121843	0.311274	0.299732	0.107833	0.487729	0.952029	0.790933	0.244154	0.529888	0.577257	0.131125	0.548485	0.760332	0.717532	0.362501	0.534399	0.670035
0.106931	0.72831	0.557856	0.203849	0.971176	0.347387	0.0511199	0.748296	0.0571483	0.464275	0.0462853	0.0300696	0.178379	0.620524	0.0786223	0.0742938	0.0938585	0.759952	0.851906	0.711816	0.421095	0.393932	0.148148	0.0482319	0.0827633	0.0559688	0.20109	0.240324	0.0496667	0.0694057	0.921077	0.715457	0.262319	0.0649401	0.254337	0.25349	0.0569823	0.448728	0.961941	0.723933	0.194081	0.433886	0.471	0.0624504	0.416762	0.612001	0.61339	0.267147	0.467481	0.536543
0.0937224	0.352479	0.952399	0.108544	0.56491	0.236355	0.0386628	0.793946	0.0377039	0.212619	0.0324968	0.0123926	0.356443	0.439598	0.0381361	0.0606177	0.0420511	0.442094	0.800409	0.35521	0.937271	0.275032	0.241408	0.0469069	0.141876	0.0508019	0.433638	0.282791	0.0385201	0.083373	0.691875	0.868917	0.279183	0.0344133	0.176069	0.204948	0.0377405	0.271371	0.485956	0.888037	0.14147	0.347929	0.937403	0.039545	0.79128	0.916473	0.959937	0.573487	0.554417	0.943222
0.942351	0.470254	0.334061	0.881103	0.302063	0.769688	0.789157	0.459276	0.742229	0.858289	0.730365	0.694403	0.796151	0.733853	0.916873	0.896906	0.922386	0.503116	0.320192	0.491423	0.464025	0.906047	0.730017	0.749424	0.843441	0.795384	0.653978	0.949456	0.777687	0.826536	0.329356	0.307414	0.769781	0.834677	0.880208	0.859788	0.791617	0.791509	0.33598	0.359237	0.846271	0.807028	0.438018	0.895395	0.656917	0.333555	0.313519	0.616255	0.80596	0.323966
0.932638	0.438932	0.213682	0.94285	0.261137	0.732525	0.863463	0.36905	0.824477	0.8413	0.810853	0.778964	0.809638	0.682322	0.954427	0.924549	0.960885	0.458358	0.236204	0.458385	0.329641	0.867893	0.675315	0.827413	0.837206	0.862877	0.565599	0.952211	0.85009	0.875838	0.26655	0.202828	0.709829	0.899051	0.93299	0.90836	0.862246	0.761558	0.306579	0.257782	0.907694	0.761205	0.308282	0.934796	0.534237	0.233617	0.201467	0.513695	0.724284	0.208278
0.0717409	0.640483	0.78952	0.142047	0.904617	0.330353	0.0153777	0.841629	0.0253971	0.375376	0.00972461	-0.006395	0.245907	0.595258	0.0161549	0.0398068	0.0358159	0.710332	0.955875	0.606849	0.686287	0.347349	0.209472	0.0256217	0.106362	0.030785	0.359024	0.25079	0.00911497	0.0431265	0.93247	0.919086	0.307488	0.0168279	0.207176	0.232363	0.0203447	0.408493	0.822951	0.886791	0.157554	0.39742	0.725383	0.0143569	0.60705	0.775429	0.825806	0.459399	0.561561	0.751096
0.141085	0.726664	0.712645	0.223698	0.97847	0.378035	0.0710771	0.848956	0.0735373	0.478294	0.0623967	0.0463127	0.247103	0.663338	0.104142	0.100664	0.117091	0.770661	0.929732	0.713424	0.58005	0.43232	0.207446	0.0668305	0.124997	0.0762446	0.276982	0.292997	0.0688608	0.101795	0.973325	0.81406	0.305018	0.0846727	0.283394	0.282756	0.075554	0.475929	0.965857	0.841315	0.219695	0.500169	0.618826	0.0870306	0.565962	0.780854	0.762887	0.377783	0.541679	0.708793
0.838777	0.189336	0.0827842	0.948686	0.0670923	0.509454	0.997079	0.155204	0.985307	0.565991	0.985665	0.957246	0.899693	0.402125	0.935536	0.902463	0.93251	0.198988	0.0613408	0.197371	0.199306	0.620621	0.521039	0.989441	0.781241	0.990106	0.438286	0.905542	0.982954	0.962312	0.0736519	0.0675174	0.52055	0.98858	0.928897	0.933053	0.995696	0.517712	0.0918604	0.0912957	0.958251	0.506519	0.169598	0.936481	0.363627	0.106937	0.0743622	0.358949	0.520162	0.0952073
0.861664	0.281131	0.163753	0.975373	0.167891	0.563301	0.969329	0.254675	0.948247	0.651221	0.94998	0.923624	0.916878	0.499257	0.937966	0.897306	0.938932	0.296549	0.161724	0.289618	0.272998	0.685801	0.542113	0.95499	0.780136	0.956167	0.467006	0.948533	0.95444	0.958607	0.175659	0.157514	0.559992	0.964276	0.973558	0.968528	0.972472	0.592974	0.192605	0.1858	0.984799	0.581491	0.24667	0.935971	0.442591	0.185675	0.156983	0.406405	0.597458	0.167551
0.436882	0.812725	0.818186	0.375508	0.728485	0.671659	0.221167	0.956737	0.203483	0.691397	0.193384	0.158507	0.437901	0.880306	0.322636	0.340267	0.337962	0.876648	0.835872	0.819102	0.817618	0.742667	0.587937	0.202811	0.432146	0.242184	0.653809	0.517349	0.21174	0.286184	0.812993	0.77467	0.662421	0.250938	0.41903	0.417418	0.229817	0.749759	0.717409	0.887596	0.355154	0.817006	0.847211	0.289963	0.855108	0.773002	0.807582	0.775654	0.807842	0.763083
0.80254	0.316561	0.232848	0.975631	0.234391	0.522946	0.940206	0.314442	0.945865	0.621084	0.940271	0.916737	0.932124	0.502169	0.870843	0.828086	0.878471	0.333984	0.240418	0.326673	0.329009	0.673453	0.491833	0.936355	0.720373	0.933549	0.451822	0.937661	0.918713	0.938307	0.24939	0.241957	0.521552	0.939297	0.976355	0.993596	0.944843	0.572175	0.251941	0.259858	0.987519	0.565289	0.304297	0.861144	0.486516	0.243781	0.227244	0.402159	0.607614	0.228923
0.802753	0.16773	0.070639	0.944758	0.0595555	0.456227	0.994634	0.135338	0.992306	0.519957	0.994431	0.968039	0.901306	0.360262	0.908257	0.867552	0.905305	0.175161	0.0527786	0.177808	0.179744	0.580078	0.466753	0.992437	0.737036	0.984855	0.392798	0.88771	0.980578	0.962041	0.0656932	0.0598329	0.46776	0.984067	0.925954	0.93563	0.993261	0.471945	0.0835442	0.0797722	0.95935	0.462469	0.150704	0.908189	0.340107	0.0945412	0.0646409	0.314449	0.48048	0.0833877
0.769208	0.259408	0.0906946	0.952768	0.168457	0.476533	0.919511	0.195465	0.917932	0.596186	0.918188	0.910625	0.845457	0.432349	0.856722	0.797224	0.858896	0.266412	0.126084	0.272941	0.170195	0.608991	0.422653	0.908467	0.661263	0.900372	0.337162	0.865714	0.896536	0.907841	0.155991	0.1117	0.451065	0.917297	0.948398	0.946636	0.927991	0.506317	0.201866	0.125595	0.959818	0.488602	0.145791	0.847221	0.332657	0.119866	0.0899296	0.283402	0.48254	0.0955806
0.765165	0.395584	0.231469	0.565344	0.136714	0.909918	0.567449	0.350176	0.522512	0.775236	0.483056	0.44125	0.506049	0.713526	0.707436	0.795989	0.725332	0.426236	0.19176	0.348454	0.390469	0.796436	0.983055	0.544246	0.942192	0.609165	0.910097	0.648913	0.545435	0.523563	0.179662	0.210637	0.946142	0.596985	0.540683	0.527721	0.555432	0.821046	0.144534	0.253369	0.5207	0.78272	0.381229	0.710963	0.498392	0.240672	0.208085	0.825246	0.786542	0.237217
0.620085	0.34397	0.305992	0.441795	0.153524	0.823301	0.463897	0.365451	0.43462	0.645946	0.387809	0.348832	0.450003	0.641029	0.555264	0.67592	0.58333	0.378701	0.252986	0.275905	0.46419	0.671364	0.928426	0.463108	0.866544	0.516519	0.941999	0.550988	0.441924	0.41253	0.214025	0.313031	0.885328	0.477567	0.432349	0.440671	0.453466	0.741862	0.126836	0.31907	0.419835	0.680261	0.447221	0.579892	0.506391	0.302303	0.287054	0.85408	0.769806	0.312014
0.66082	0.455062	0.455552	0.46362	0.251182	0.883588	0.437492	0.519386	0.404147	0.710114	0.369574	0.329224	0.501008	0.753306	0.552292	0.636531	0.571697	0.514191	0.379863	0.405974	0.604513	0.753094	0.956849	0.421195	0.832898	0.482033	0.987139	0.600845	0.414352	0.427441	0.329318	0.432731	0.9445	0.461985	0.464384	0.468822	0.432731	0.777374	0.224615	0.462576	0.437956	0.762107	0.598754	0.551096	0.655667	0.434302	0.428488	0.966162	0.833588	0.451736
0.499316	0.924621	0.4092	0.421212	0.623883	0.780239	0.262741	0.704353	0.247713	0.816975	0.229699	0.192617	0.316259	0.891652	0.383383	0.40631	0.410059	0.931424	0.584715	0.894064	0.406543	0.795052	0.646322	0.241902	0.493738	0.287585	0.626275	0.472149	0.25213	0.294258	0.636809	0.479713	0.750533	0.304275	0.428652	0.414355	0.273228	0.848574	0.661768	0.563643	0.371293	0.815268	0.456604	0.348845	0.519918	0.389867	0.409543	0.653532	0.69084	0.371684
0.782452	0.276713	0.0939312	0.973198	0.163104	0.483204	0.938909	0.205108	0.939832	0.60207	0.941499	0.917142	0.868212	0.440118	0.874445	0.816797	0.878318	0.282911	0.125724	0.293853	0.175845	0.630422	0.437464	0.932721	0.678379	0.921421	0.354289	0.88327	0.919825	0.927705	0.156883	0.107146	0.46713	0.93537	0.966735	0.963574	0.945329	0.526744	0.199448	0.132914	0.978125	0.510315	0.158735	0.864267	0.347647	0.119999	0.0921309	0.297399	0.49365	0.0957595
0.786813	0.261385	0.105835	0.973954	0.153568	0.476711	0.954625	0.206156	0.955589	0.584404	0.95782	0.934213	0.89114	0.43006	0.880501	0.826406	0.882921	0.268883	0.126196	0.277134	0.193202	0.623378	0.442485	0.949896	0.68999	0.93851	0.366399	0.892892	0.936646	0.941588	0.151604	0.113917	0.467112	0.947732	0.966757	0.968392	0.960663	0.518548	0.185016	0.138716	0.983506	0.506092	0.172282	0.872095	0.361582	0.128886	0.102313	0.308755	0.498536	0.107594
0.799329	0.257387	0.111699	0.975599	0.147848	0.475207	0.958051	0.206681	0.95979	0.578993	0.963695	0.943587	0.899031	0.427456	0.884393	0.826946	0.887392	0.265529	0.125762	0.273742	0.202059	0.624123	0.445019	0.95253	0.691892	0.942991	0.371352	0.903421	0.936319	0.957711	0.148935	0.11723	0.468523	0.95257	0.969545	0.973757	0.966469	0.516409	0.178074	0.141464	0.987433	0.505658	0.179278	0.873839	0.372781	0.133364	0.107402	0.314402	0.505043	0.114688
0.793814	0.261779	0.153539	0.976357	0.167188	0.476802	0.960087	0.237728	0.962069	0.575807	0.966554	0.943595	0.925513	0.43905	0.881492	0.825634	0.882781	0.27566	0.15783	0.282523	0.247391	0.629627	0.45139	0.955539	0.696534	0.944954	0.391198	0.91694	0.940067	0.959627	0.174655	0.152739	0.474572	0.953293	0.973787	0.981642	0.966047	0.519739	0.192862	0.17903	0.991556	0.515242	0.223325	0.870794	0.410645	0.171082	0.148924	0.338241	0.527252	0.153983
0.807992	0.311502	0.28565	0.965103	0.246672	0.517458	0.93183	0.345963	0.928991	0.611782	0.936894	0.90857	0.96664	0.508431	0.867576	0.812061	0.866858	0.336519	0.270344	0.326121	0.38569	0.66656	0.490424	0.925115	0.707368	0.918013	0.461214	0.950233	0.914567	0.950314	0.270488	0.276852	0.521019	0.9277	0.983173	0.99178	0.941036	0.558592	0.260891	0.300318	0.988086	0.56761	0.358026	0.856343	0.536407	0.295454	0.279645	0.426683	0.617601	0.283873
0.804209	0.279901	0.21807	0.970895	0.196584	0.4911	0.954493	0.286381	0.952773	0.583798	0.960939	0.931902	0.955239	0.464124	0.878541	0.824837	0.878003	0.296903	0.206961	0.294181	0.315578	0.640941	0.470884	0.950511	0.706829	0.940335	0.428355	0.936168	0.938943	0.960247	0.213244	0.209798	0.495868	0.945654	0.97775	0.987658	0.962817	0.535322	0.215287	0.234894	0.993328	0.537771	0.288637	0.869985	0.473654	0.230212	0.210848	0.383015	0.56881	0.217076
0.54046	0.933858	0.47841	0.453657	0.658004	0.776276	0.277055	0.769394	0.256488	0.831471	0.245599	0.211118	0.365059	0.921643	0.41416	0.41755	0.434478	0.951392	0.629128	0.927626	0.481984	0.832188	0.636035	0.247657	0.483183	0.297371	0.604922	0.521409	0.267317	0.333935	0.677335	0.519264	0.736523	0.324686	0.467378	0.447024	0.291837	0.848825	0.695981	0.622338	0.402117	0.85902	0.523164	0.368728	0.59954	0.463083	0.479462	0.65989	0.730371	0.441213
0.801319	0.263897	0.123221	0.975727	0.157985	0.479366	0.955927	0.2179	0.954506	0.584236	0.962088	0.940877	0.906523	0.43598	0.884826	0.82484	0.886293	0.273356	0.13681	0.281321	0.212955	0.624911	0.446858	0.94918	0.690957	0.938142	0.374938	0.908397	0.93629	0.958367	0.159372	0.127352	0.472004	0.948647	0.973227	0.975589	0.965306	0.520947	0.187692	0.152708	0.990665	0.510715	0.189793	0.874298	0.382428	0.144411	0.118959	0.320839	0.509508	0.125611
0.769513	0.262746	0.359663	0.91372	0.227577	0.47255	0.890667	0.364502	0.891429	0.548598	0.902884	0.883961	0.976	0.471591	0.819363	0.75699	0.812691	0.297956	0.293208	0.281681	0.465763	0.623663	0.470628	0.883582	0.671537	0.87263	0.468364	0.926782	0.876179	0.919247	0.271617	0.321956	0.492596	0.890316	0.935801	0.953658	0.894946	0.496229	0.231543	0.344149	0.944287	0.529857	0.435645	0.805559	0.593658	0.358364	0.349893	0.44969	0.610546	0.359111
0.778714	0.260822	0.34452	0.92142	0.21378	0.481662	0.914749	0.353201	0.919696	0.542935	0.923271	0.901668	0.983644	0.467606	0.831807	0.78645	0.830466	0.291665	0.280463	0.272924	0.457708	0.626212	0.487433	0.913008	0.70114	0.907127	0.491142	0.937264	0.898245	0.930574	0.257435	0.314245	0.505991	0.909883	0.934971	0.962322	0.920011	0.513324	0.214013	0.330644	0.951543	0.534008	0.422233	0.822559	0.585642	0.338906	0.332949	0.459531	0.625334	0.342484
0.771315	0.154691	0.0628142	0.937062	0.0596633	0.422238	0.982216	0.123892	0.985667	0.493098	0.995105	0.972809	0.902752	0.336421	0.881431	0.825568	0.872198	0.161598	0.0480546	0.16709	0.163051	0.545022	0.424191	0.980468	0.691515	0.96346	0.349821	0.865239	0.973698	0.951611	0.0624589	0.0507344	0.428592	0.971155	0.922443	0.928974	0.982159	0.430405	0.0851944	0.0710807	0.955876	0.429047	0.135825	0.87818	0.3195	0.0892419	0.0592285	0.280381	0.436657	0.077352
0.763712	0.156115	0.0662986	0.925311	0.0570835	0.422863	0.981551	0.125632	0.987941	0.479758	0.994879	0.973085	0.89927	0.33301	0.867333	0.826117	0.864599	0.162047	0.0508287	0.163277	0.16894	0.538069	0.432825	0.984087	0.701317	0.971177	0.369204	0.859967	0.964497	0.951949	0.0622535	0.061247	0.43429	0.962977	0.910175	0.926407	0.986007	0.440405	0.0770226	0.0757782	0.94909	0.426729	0.140122	0.867322	0.317212	0.0869846	0.0606161	0.293913	0.450864	0.0775671
0.174927	0.39394	0.962977	0.163308	0.541699	0.315106	0.0847149	0.823354	0.080064	0.286129	0.0739112	0.0508488	0.405333	0.504113	0.100021	0.127296	0.105929	0.481666	0.795293	0.395569	0.974424	0.36308	0.331176	0.0910279	0.222198	0.10148	0.520254	0.351773	0.0823878	0.138881	0.677874	0.866028	0.366557	0.0856975	0.229932	0.258707	0.0870485	0.351826	0.466929	0.896881	0.192993	0.435694	0.967832	0.0989163	0.863919	0.902615	0.955672	0.659288	0.62745	0.940631
0.756961	0.131436	0.0569341	0.917986	0.0392931	0.398451	0.977884	0.10851	0.980095	0.459708	0.99632	0.975618	0.901612	0.310054	0.86507	0.808451	0.855298	0.13808	0.0342006	0.142437	0.157881	0.514756	0.409886	0.977128	0.677568	0.95801	0.339763	0.851011	0.96356	0.953787	0.0448847	0.0414423	0.408809	0.960116	0.90407	0.91397	0.980446	0.405945	0.0611756	0.0606286	0.943883	0.405551	0.128689	0.862222	0.30822	0.0819272	0.0525101	0.271683	0.418902	0.0722372
0.919771	0.344862	0.176845	0.798623	0.117997	0.858024	0.798695	0.29596	0.750813	0.811227	0.723773	0.687778	0.713639	0.676572	0.912146	0.945719	0.919414	0.373785	0.142966	0.324938	0.339406	0.842443	0.896669	0.766215	0.982555	0.818709	0.784789	0.846587	0.781205	0.767138	0.144356	0.150317	0.872013	0.829183	0.772768	0.7539	0.787702	0.789161	0.141799	0.192548	0.760489	0.771679	0.316686	0.908505	0.50146	0.199408	0.157131	0.701034	0.766083	0.189158
0.881752	0.319959	0.19535	0.762176	0.105977	0.845114	0.781916	0.294511	0.738869	0.774397	0.702905	0.663711	0.699495	0.655738	0.87971	0.938978	0.892997	0.351718	0.149778	0.295078	0.365499	0.818696	0.907794	0.758676	0.994335	0.812402	0.821785	0.821706	0.759947	0.736743	0.141186	0.172047	0.874543	0.805759	0.736639	0.727847	0.768234	0.782473	0.118933	0.205875	0.728245	0.752571	0.340318	0.885816	0.50467	0.212109	0.175017	0.72637	0.782972	0.205974
0.898238	0.358734	0.182629	0.928555	0.191299	0.754571	0.918605	0.302808	0.896352	0.777104	0.870612	0.831866	0.838877	0.63069	0.939944	0.956939	0.954746	0.379905	0.193474	0.34089	0.317669	0.800716	0.749068	0.906337	0.925296	0.934063	0.671753	0.92508	0.898336	0.878343	0.204058	0.197577	0.756542	0.930358	0.912851	0.912063	0.913934	0.749719	0.210432	0.218027	0.911967	0.700656	0.295545	0.943462	0.476445	0.202297	0.172518	0.580824	0.734533	0.18591
0.889609	0.215317	0.0707562	0.950592	0.0743675	0.502603	0.956836	0.15605	0.927919	0.59274	0.943284	0.922543	0.87144	0.41242	0.948608	0.884741	0.94412	0.223238	0.0543987	0.236014	0.176296	0.648731	0.498845	0.936494	0.743051	0.936791	0.394296	0.915058	0.941108	0.978881	0.0769173	0.0517243	0.509092	0.963245	0.939227	0.930441	0.966418	0.520193	0.111669	0.0836177	0.957684	0.521106	0.145488	0.94024	0.369882	0.0956808	0.0598189	0.329482	0.497865	0.082814
0.385223	0.737503	0.876505	0.389605	0.795789	0.60686	0.24195	0.96093	0.22848	0.651744	0.212465	0.178958	0.489564	0.839239	0.308717	0.33268	0.325788	0.806361	0.909844	0.729384	0.879599	0.679067	0.516913	0.231695	0.411675	0.260863	0.621234	0.541982	0.230844	0.290785	0.874393	0.869723	0.59125	0.25959	0.449538	0.456526	0.24393	0.696328	0.759057	0.937051	0.384557	0.75306	0.89946	0.291118	0.884011	0.848463	0.879613	0.725735	0.840524	0.828189
0.600608	0.367967	0.754674	0.620188	0.418906	0.494049	0.540568	0.67316	0.5223	0.520071	0.532064	0.498366	0.818209	0.591282	0.553935	0.528266	0.549855	0.441006	0.605046	0.382106	0.857016	0.612761	0.502586	0.531672	0.545591	0.538975	0.608767	0.773038	0.536673	0.614811	0.523297	0.672727	0.537408	0.551687	0.681184	0.702787	0.549527	0.517059	0.383549	0.698002	0.653567	0.591996	0.820058	0.54257	0.887871	0.716389	0.738173	0.670652	0.761137	0.739226
0.302789	0.413711	0.927569	0.262823	0.531842	0.417721	0.17328	0.817006	0.158123	0.396649	0.153491	0.128033	0.48089	0.581878	0.221384	0.236525	0.223344	0.509381	0.767554	0.424182	0.976863	0.466352	0.416437	0.165755	0.320995	0.187426	0.577497	0.452708	0.169632	0.234617	0.658986	0.831721	0.459832	0.184822	0.324156	0.343383	0.176151	0.429079	0.469035	0.868063	0.281247	0.509917	0.967432	0.212195	0.888004	0.870749	0.920211	0.7066	0.699019	0.905528
0.127443	0.398509	0.974167	0.133181	0.637222	0.260239	0.0534047	0.821328	0.0510174	0.248222	0.0468889	0.0270017	0.363316	0.469052	0.0613745	0.0791754	0.0659073	0.486068	0.847582	0.394903	0.923535	0.305082	0.251866	0.0601994	0.153913	0.065673	0.43366	0.30403	0.0542903	0.104369	0.754916	0.909431	0.297105	0.0535488	0.203034	0.231073	0.0569423	0.297584	0.563357	0.915502	0.165688	0.370182	0.925883	0.0613842	0.801229	0.959947	0.979982	0.574007	0.565053	0.975105
0.162866	0.65581	0.82845	0.204209	0.901335	0.388833	0.0675405	0.872222	0.0692654	0.434131	0.0585471	0.0405251	0.291269	0.638958	0.0972939	0.104913	0.110381	0.719635	0.939682	0.642542	0.713578	0.422419	0.275982	0.0672421	0.163547	0.0786062	0.3886	0.314696	0.0639128	0.110271	0.942442	0.894626	0.358909	0.0791583	0.265938	0.277521	0.0732369	0.454322	0.865263	0.896711	0.210861	0.489697	0.737581	0.0838964	0.684628	0.877907	0.85727	0.506419	0.583087	0.837288
0.828676	0.255776	0.340956	0.928958	0.195252	0.524169	0.921118	0.346701	0.907083	0.588315	0.914694	0.883964	0.977125	0.492539	0.880173	0.829688	0.87292	0.289358	0.260909	0.271377	0.46085	0.66604	0.533592	0.909596	0.743321	0.909878	0.521728	0.960609	0.910861	0.940513	0.238312	0.29138	0.549689	0.924835	0.940773	0.953626	0.920951	0.539822	0.200313	0.317206	0.950065	0.566273	0.425638	0.869785	0.602276	0.334579	0.321629	0.487351	0.647573	0.333964
0.621656	0.397854	0.760567	0.543588	0.428745	0.514681	0.423475	0.697474	0.386911	0.553588	0.408777	0.380701	0.686883	0.619325	0.52565	0.470968	0.513319	0.479146	0.603895	0.433368	0.841599	0.634791	0.498116	0.393384	0.480403	0.414263	0.568471	0.7087	0.427138	0.540744	0.529989	0.6559	0.547966	0.462454	0.599317	0.598836	0.440585	0.505084	0.407298	0.702328	0.557167	0.604112	0.812511	0.498355	0.884266	0.726157	0.743282	0.67112	0.712077	0.751457
0.896561	0.446571	0.483783	0.821387	0.334102	0.715129	0.72474	0.542376	0.677067	0.780358	0.681179	0.647339	0.831031	0.716824	0.841632	0.805037	0.840067	0.49638	0.409993	0.47478	0.61714	0.853245	0.694777	0.6841	0.775353	0.723068	0.672901	0.941534	0.714628	0.801178	0.389925	0.42347	0.734228	0.766636	0.845174	0.832376	0.731276	0.726501	0.348973	0.476427	0.808194	0.777135	0.584868	0.815962	0.782142	0.464894	0.458251	0.671355	0.823682	0.470241
0.0936242	0.414432	0.96906	0.103902	0.630872	0.248523	0.0238257	0.823097	0.0247045	0.232812	0.0199902	-0.000225296	0.345559	0.465037	0.0213609	0.0478347	0.0295769	0.502884	0.855356	0.407743	0.929577	0.28759	0.245249	0.0356285	0.135526	0.0387184	0.454493	0.282913	0.023013	0.0739581	0.749443	0.919245	0.296867	0.0200411	0.174614	0.209508	0.0280857	0.297336	0.542614	0.922219	0.140556	0.353416	0.937112	0.0254658	0.797971	0.912834	0.971327	0.591384	0.56976	0.949128
0.791757	0.33056	0.501549	0.862863	0.293632	0.56332	0.829439	0.481951	0.81792	0.609735	0.815877	0.782616	0.96074	0.566894	0.803545	0.776491	0.802883	0.37707	0.404585	0.33611	0.626841	0.697428	0.578645	0.821717	0.735746	0.829385	0.620915	0.942292	0.820349	0.854932	0.359038	0.457536	0.605631	0.836983	0.889715	0.912648	0.831416	0.586148	0.279109	0.471459	0.885599	0.618506	0.592769	0.798244	0.73795	0.472561	0.479603	0.606425	0.748477	0.487744
[truncated: 50 more columns]

## Sheet: HDRwithTone,Direction
1	0.887493	0.719331	0.961782	0.744571	0.975978	0.887586	0.785195	0.894802	0.983385	0.816019	0.754369	0.855271	0.946477	0.943569	0.959217	0.955334	0.881199	0.742482	0.876885	0.800852	0.969953	0.973307	0.87413	0.988071	0.943873	0.952466	0.952426	0.851469	0.9411	0.737593	0.720896	0.969331	0.925507	0.939381	0.928185	0.908255	0.969679	0.719495	0.749799	0.943835	0.889242	0.800926	0.914965	0.849324	0.598975	0.697259	0.925853	0.939142	0.663507
0.887493	1	0.891688	0.872335	0.956678	0.94181	0.650462	0.963582	0.646079	0.928894	0.525698	0.475513	0.796765	0.972596	0.793496	0.824449	0.802571	0.992504	0.934902	0.994148	0.909333	0.945895	0.937476	0.568857	0.899262	0.744819	0.933122	0.898	0.621806	0.840469	0.939653	0.875315	0.929657	0.72089	0.875941	0.842849	0.678256	0.936019	0.952629	0.940646	0.84163	0.956393	0.909801	0.708475	0.928863	0.858609	0.886276	0.947657	0.942215	0.883122
0.719331	0.891688	1	0.736004	0.953795	0.797573	0.34715	0.978814	0.338282	0.755292	0.241011	0.18456	0.870513	0.883089	0.477005	0.531515	0.499268	0.930542	0.985116	0.932031	0.97987	0.820456	0.799059	0.291795	0.741357	0.445904	0.875577	0.85722	0.319345	0.721681	0.969673	0.973946	0.812772	0.41436	0.811256	0.826539	0.378064	0.756895	0.960245	0.985196	0.77498	0.784826	0.978764	0.400104	0.971968	0.948525	0.988593	0.91668	0.885641	0.967004
0.961782	0.872335	0.736004	1	0.788632	0.918842	0.908137	0.790803	0.917808	0.936733	0.869345	0.864268	0.938112	0.927504	0.937841	0.923181	0.935191	0.855288	0.749119	0.874268	0.824703	0.954228	0.908009	0.888197	0.936518	0.940828	0.908661	0.979948	0.889463	0.991221	0.777547	0.719828	0.909543	0.937064	0.98862	0.981148	0.927428	0.934658	0.77828	0.758871	0.989449	0.922992	0.814019	0.895616	0.876337	0.663323	0.719247	0.887837	0.937012	0.705333
0.744571	0.956678	0.953795	0.788632	1	0.831842	0.330345	0.978571	0.315518	0.810991	0.214863	0.181235	0.828766	0.919963	0.528724	0.561368	0.550385	0.963818	0.977388	0.966942	0.936817	0.868512	0.836433	0.219637	0.755503	0.462176	0.86743	0.839379	0.311578	0.773024	0.993273	0.945662	0.819871	0.429387	0.830155	0.81336	0.373118	0.823565	0.990659	0.975961	0.793018	0.86304	0.930524	0.389153	0.930754	0.985313	0.966505	0.905783	0.888691	0.973768
0.975978	0.94181	0.797573	0.918842	0.831842	1	0.811781	0.869454	0.818558	0.990281	0.71185	0.625248	0.829352	0.979616	0.89556	0.92062	0.90806	0.940186	0.829001	0.935492	0.871248	0.981985	0.994748	0.786338	0.986196	0.886833	0.979575	0.933353	0.77747	0.887004	0.825129	0.793104	0.988013	0.858932	0.906374	0.89197	0.834912	0.978321	0.825855	0.840341	0.896163	0.919251	0.867202	0.859283	0.889887	0.68755	0.782233	0.967455	0.960667	0.753173
0.887586	0.650462	0.34715	0.908137	0.330345	0.811781	1	0.43141	0.995039	0.858917	0.982058	0.948369	0.662704	0.745474	0.972309	0.949735	0.965783	0.621049	0.336633	0.630895	0.456926	0.810521	0.755831	0.992214	0.85897	0.99233	0.686852	0.786283	0.982316	0.900752	0.307201	0.323895	0.761644	0.995255	0.815966	0.771751	0.996621	0.836721	0.348735	0.370815	0.84362	0.724382	0.448346	0.978082	0.554524	0.211686	0.301722	0.609174	0.734367	0.273316
0.785195	0.963582	0.978814	0.790803	0.978571	0.869454	0.43141	1	0.42261	0.833749	0.314626	0.247487	0.866969	0.940911	0.566684	0.611296	0.586368	0.976576	0.990603	0.981148	0.974258	0.883721	0.852369	0.361514	0.797004	0.533725	0.903194	0.876858	0.400259	0.769831	0.988378	0.963005	0.860061	0.506886	0.845652	0.843213	0.463575	0.839156	0.980076	0.992679	0.803416	0.878804	0.978898	0.483662	0.963827	0.958726	0.984688	0.941856	0.918507	0.970243
0.894802	0.646079	0.338282	0.917808	0.315518	0.818558	0.995039	0.42261	1	0.851561	0.988067	0.968461	0.704207	0.751455	0.962256	0.940603	0.95581	0.621351	0.32589	0.630688	0.468973	0.815457	0.766059	0.992861	0.868679	0.987378	0.701501	0.804866	0.980835	0.920542	0.286094	0.324335	0.772216	0.990216	0.845177	0.809422	0.995781	0.835219	0.315867	0.363715	0.876764	0.732952	0.458556	0.967251	0.571482	0.188484	0.29178	0.619888	0.741697	0.263034
0.983385	0.928894	0.755292	0.936733	0.810991	0.990281	0.858917	0.833749	0.851561	1	0.768367	0.691583	0.834982	0.977379	0.937806	0.955296	0.94555	0.919346	0.782465	0.920708	0.850825	0.987725	0.987988	0.832445	0.984302	0.914251	0.977193	0.950178	0.827674	0.915459	0.799985	0.74984	0.984196	0.899978	0.920774	0.899889	0.872155	0.991035	0.799394	0.794404	0.912631	0.967963	0.841552	0.903115	0.899688	0.659786	0.729254	0.958803	0.967729	0.720181
0.816019	0.525698	0.241011	0.869345	0.214863	0.71185	0.982058	0.314626	0.988067	0.768367	1	0.976497	0.64778	0.644206	0.916816	0.881471	0.907291	0.499243	0.223417	0.499259	0.35345	0.723715	0.635824	0.981808	0.764284	0.959081	0.563196	0.738857	0.973682	0.87244	0.187716	0.215814	0.653235	0.966441	0.781643	0.75415	0.980334	0.741254	0.248639	0.256991	0.817159	0.639048	0.337859	0.927523	0.468568	0.127752	0.193101	0.469438	0.648255	0.176396
0.754369	0.475513	0.18456	0.864268	0.181235	0.625248	0.948369	0.247487	0.968461	0.691583	0.976497	1	0.680665	0.592728	0.857667	0.806772	0.848611	0.435125	0.176144	0.446326	0.309901	0.676412	0.539458	0.954219	0.681864	0.918906	0.478502	0.726141	0.937713	0.871581	0.16644	0.186924	0.566491	0.929368	0.79649	0.775077	0.952637	0.679683	0.210305	0.197575	0.828645	0.604573	0.278947	0.867998	0.424727	0.117594	0.154819	0.392257	0.598284	0.145579
0.855271	0.796765	0.870513	0.938112	0.828766	0.829352	0.662704	0.866969	0.704207	0.834982	0.64778	0.680665	1	0.881652	0.706891	0.695946	0.714518	0.829781	0.864853	0.831352	0.929936	0.886714	0.821081	0.661379	0.817798	0.721344	0.885126	0.96401	0.641004	0.926892	0.851626	0.871321	0.841282	0.710924	0.966532	0.983147	0.705101	0.825677	0.800834	0.870398	0.967156	0.820776	0.913203	0.631105	0.918916	0.773942	0.867128	0.895641	0.920527	0.81684
0.946477	0.972596	0.883089	0.927504	0.919963	0.979616	0.745474	0.940911	0.751455	0.977379	0.644206	0.592728	0.881652	1	0.847962	0.865646	0.858698	0.973767	0.90737	0.972256	0.936325	0.989146	0.968509	0.706064	0.95329	0.824538	0.976564	0.956803	0.715682	0.903597	0.918145	0.866576	0.970469	0.803971	0.931277	0.917692	0.773996	0.977042	0.92422	0.918237	0.912662	0.973299	0.93476	0.783662	0.951548	0.816158	0.873245	0.979516	0.98818	0.857732
0.943569	0.793496	0.477005	0.937841	0.528724	0.89556	0.972309	0.566684	0.962256	0.937806	0.916816	0.857667	0.706891	0.847962	1	0.993596	0.99844	0.745078	0.487682	0.780274	0.578171	0.898607	0.848905	0.955407	0.9291	0.989924	0.788125	0.842624	0.945761	0.910356	0.490756	0.460427	0.847467	0.987305	0.860554	0.818117	0.974204	0.92679	0.544295	0.512626	0.87383	0.824571	0.571705	0.992505	0.653163	0.368234	0.451661	0.73356	0.814574	0.426018
0.959217	0.824449	0.531515	0.923181	0.561368	0.92062	0.949735	0.611296	0.940603	0.955296	0.881471	0.806772	0.695946	0.865646	0.993596	1	0.996744	0.78267	0.540736	0.808386	0.617845	0.910859	0.885856	0.935079	0.956679	0.980354	0.829331	0.842241	0.924025	0.889106	0.535079	0.514703	0.883264	0.970534	0.848051	0.810741	0.954194	0.94701	0.564186	0.56359	0.860367	0.821768	0.6176	0.985459	0.682714	0.410995	0.502497	0.780056	0.828816	0.473004
0.955334	0.802571	0.499268	0.935191	0.550385	0.90806	0.965783	0.586368	0.95581	0.94555	0.907291	0.848611	0.714518	0.858698	0.99844	0.996744	1	0.75683	0.510166	0.79196	0.596235	0.906676	0.870526	0.950194	0.941378	0.988002	0.812697	0.855316	0.938824	0.912765	0.514725	0.479185	0.866539	0.982709	0.868086	0.827103	0.968614	0.937515	0.55807	0.534264	0.880538	0.840275	0.590429	0.990904	0.674208	0.389704	0.47203	0.75956	0.828526	0.450209
0.881199	0.992504	0.930542	0.855288	0.963818	0.940186	0.621049	0.976576	0.621351	0.919346	0.499243	0.435125	0.829781	0.973767	0.745078	0.78267	0.75683	1	0.957995	0.995351	0.943387	0.941262	0.940594	0.553914	0.900897	0.713285	0.954403	0.897091	0.596454	0.82221	0.951676	0.912159	0.941616	0.686421	0.863521	0.84984	0.65269	0.919655	0.96433	0.965504	0.837169	0.910516	0.94905	0.676441	0.948926	0.870046	0.922189	0.97233	0.943866	0.902832
0.742482	0.934902	0.985116	0.749119	0.977388	0.829001	0.336633	0.990603	0.32589	0.782465	0.223417	0.176144	0.864853	0.90737	0.487682	0.540736	0.510166	0.957995	1	0.958588	0.97806	0.840829	0.828208	0.270687	0.756147	0.446799	0.887525	0.853235	0.308073	0.737085	0.990493	0.978539	0.83187	0.417502	0.81891	0.827704	0.373829	0.789321	0.977068	0.995671	0.786075	0.830519	0.979492	0.399471	0.957299	0.96652	0.994962	0.930947	0.894078	0.982572
0.876885	0.994148	0.932031	0.874268	0.966942	0.935492	0.630895	0.981148	0.630688	0.920708	0.499259	0.446326	0.831352	0.972256	0.780274	0.808386	0.79196	0.995351	0.958588	1	0.934631	0.944388	0.93157	0.541356	0.893586	0.731357	0.939307	0.905992	0.606482	0.841413	0.963353	0.902347	0.932154	0.704267	0.878007	0.859456	0.666585	0.925689	0.96466	0.963158	0.850332	0.943199	0.938315	0.685706	0.950846	0.902568	0.921603	0.955261	0.942254	0.913273
0.800852	0.909333	0.97987	0.824703	0.936817	0.871248	0.456926	0.974258	0.468973	0.850825	0.35345	0.309901	0.929936	0.936325	0.578171	0.617845	0.596235	0.943387	0.97806	0.934631	1	0.897981	0.859669	0.419283	0.819432	0.560149	0.926325	0.913781	0.423581	0.79382	0.960265	0.976253	0.880728	0.528311	0.878279	0.893521	0.496837	0.836265	0.942731	0.980788	0.849635	0.835722	0.991251	0.501904	0.973237	0.908446	0.979753	0.950379	0.942413	0.939055
0.969953	0.945895	0.820456	0.954228	0.868512	0.981985	0.810521	0.883721	0.815457	0.987725	0.723715	0.676412	0.886714	0.989146	0.898607	0.910859	0.906676	0.941262	0.840829	0.944388	0.897981	1	0.973133	0.779426	0.967149	0.875395	0.975842	0.971431	0.781143	0.933637	0.858206	0.806972	0.974289	0.860026	0.948785	0.934347	0.833484	0.988301	0.870695	0.853376	0.933891	0.978245	0.891835	0.841839	0.933411	0.741789	0.801389	0.966535	0.985028	0.789386
0.973307	0.937476	0.799059	0.908009	0.836433	0.994748	0.755831	0.852369	0.766059	0.987988	0.635824	0.539458	0.821081	0.968509	0.848905	0.885856	0.870526	0.940594	0.828208	0.93157	0.859669	0.973133	1	0.734472	0.988212	0.850492	0.980427	0.913684	0.711889	0.854592	0.82495	0.804492	0.991772	0.812506	0.88681	0.87812	0.786698	0.965558	0.827023	0.837746	0.881312	0.859831	0.861603	0.809735	0.86276	0.668651	0.785615	0.963153	0.93733	0.739488
0.87413	0.568857	0.291795	0.888197	0.219637	0.786338	0.992214	0.361514	0.992861	0.832445	0.981808	0.954219	0.661379	0.706064	0.955407	0.935079	0.950194	0.553914	0.270687	0.541356	0.419283	0.779426	0.734472	1	0.846019	0.984074	0.672401	0.768216	0.97853	0.888289	0.204279	0.280157	0.746255	0.986037	0.791773	0.760836	0.992093	0.805509	0.257304	0.307757	0.838194	0.667559	0.407025	0.968639	0.523241	0.136778	0.236944	0.58549	0.705315	0.20646
0.988071	0.899262	0.741357	0.936518	0.755503	0.986196	0.85897	0.797004	0.868679	0.984302	0.764284	0.681864	0.817798	0.95329	0.9291	0.956679	0.941378	0.900897	0.756147	0.893586	0.819432	0.967149	0.988212	0.846019	1	0.9307	0.96176	0.920136	0.824859	0.906919	0.752659	0.738456	0.982569	0.900019	0.907568	0.894359	0.883008	0.965697	0.737542	0.77202	0.911127	0.856272	0.819538	0.905912	0.838309	0.587682	0.714785	0.93338	0.924688	0.669526
0.943873	0.744819	0.445904	0.940828	0.462176	0.886833	0.99233	0.533725	0.987378	0.914251	0.959081	0.918906	0.721344	0.824538	0.989924	0.980354	0.988002	0.713285	0.446799	0.731357	0.560149	0.875395	0.850492	0.984074	0.9307	1	0.793027	0.848182	0.969813	0.932728	0.427067	0.430922	0.848738	0.997876	0.8725	0.834292	0.993794	0.898253	0.451621	0.475007	0.895203	0.795774	0.552025	0.988816	0.646056	0.304113	0.405256	0.727723	0.800861	0.375805
0.952466	0.933122	0.875577	0.908661	0.86743	0.979575	0.686852	0.903194	0.701501	0.977193	0.563196	0.478502	0.885126	0.976564	0.788125	0.829331	0.812697	0.954403	0.887525	0.939307	0.926325	0.975842	0.980427	0.672401	0.96176	0.793027	1	0.943277	0.64613	0.857596	0.877392	0.878746	0.991701	0.751555	0.906979	0.911436	0.725656	0.953539	0.869352	0.900196	0.897091	0.855873	0.928941	0.741861	0.92025	0.7375	0.862248	0.991366	0.963856	0.81005
0.952426	0.898	0.85722	0.979948	0.839379	0.933353	0.786283	0.876858	0.804866	0.950178	0.738857	0.726141	0.96401	0.956803	0.842624	0.842241	0.855316	0.897091	0.853235	0.905992	0.913781	0.971431	0.913684	0.768216	0.920136	0.848182	0.943277	1	0.773675	0.967632	0.852767	0.839555	0.923948	0.832647	0.987539	0.988745	0.81662	0.948092	0.830158	0.863515	0.984741	0.933454	0.903851	0.777877	0.944647	0.775069	0.841543	0.943026	0.976294	0.81865
0.851469	0.621806	0.319345	0.889463	0.311578	0.77747	0.982316	0.400259	0.980835	0.827674	0.973682	0.937713	0.641004	0.715682	0.945761	0.924025	0.938824	0.596454	0.308073	0.606482	0.423581	0.781143	0.711889	0.97853	0.824859	0.969813	0.64613	0.773675	1	0.885474	0.287459	0.293477	0.718215	0.972801	0.808662	0.760726	0.977677	0.811576	0.323505	0.33819	0.828975	0.711196	0.411299	0.956461	0.530435	0.19369	0.271766	0.571048	0.717044	0.249625
0.9411	0.840469	0.721681	0.991221	0.773024	0.887004	0.900752	0.769831	0.920542	0.915459	0.87244	0.871581	0.926892	0.903597	0.910356	0.889106	0.912765	0.82221	0.737085	0.841413	0.79382	0.933637	0.854592	0.888289	0.906919	0.932728	0.857596	0.967632	0.885474	1	0.758176	0.707821	0.857769	0.926316	0.984177	0.978465	0.923858	0.914001	0.762448	0.740147	0.989497	0.895019	0.783106	0.854283	0.842601	0.660043	0.712755	0.841407	0.906208	0.697181
0.737593	0.939653	0.969673	0.777547	0.993273	0.825129	0.307201	0.988378	0.286094	0.799985	0.187716	0.16644	0.851626	0.918145	0.490756	0.535079	0.514725	0.951676	0.990493	0.963353	0.960265	0.858206	0.82495	0.204279	0.752659	0.427067	0.877392	0.852767	0.287459	0.758176	1	0.958171	0.822159	0.398076	0.834145	0.8263	0.346801	0.816546	0.992649	0.989464	0.792384	0.867281	0.956532	0.36885	0.947437	0.981811	0.983526	0.918362	0.895409	0.983863
0.720896	0.875315	0.973946	0.719828	0.945662	0.793104	0.323895	0.963005	0.324335	0.74984	0.215814	0.186924	0.871321	0.866576	0.460427	0.514703	0.479185	0.912159	0.978539	0.902347	0.976253	0.806972	0.804492	0.280157	0.738456	0.430922	0.878746	0.839555	0.293477	0.707821	0.958171	1	0.814603	0.403759	0.797126	0.817614	0.363193	0.742889	0.945933	0.969725	0.770928	0.765368	0.970318	0.385254	0.950546	0.933023	0.976621	0.918284	0.878372	0.959454
0.969331	0.929657	0.812772	0.909543	0.819871	0.988013	0.761644	0.860061	0.772216	0.984196	0.653235	0.566491	0.841282	0.970469	0.847467	0.883264	0.866539	0.941616	0.83187	0.932154	0.880728	0.974289	0.991772	0.746255	0.982569	0.848738	0.991701	0.923948	0.718215	0.857769	0.822159	0.814603	1	0.814324	0.889241	0.888981	0.790714	0.959675	0.824676	0.846987	0.886559	0.853484	0.88446	0.817406	0.88358	0.653487	0.791514	0.974647	0.949007	0.740274
0.925507	0.72089	0.41436	0.937064	0.429387	0.858932	0.995255	0.506886	0.990216	0.899978	0.966441	0.929368	0.710924	0.803971	0.987305	0.970534	0.982709	0.686421	0.417502	0.704267	0.528311	0.860026	0.812506	0.986037	0.900019	0.997876	0.751555	0.832647	0.972801	0.926316	0.398076	0.403759	0.814324	1	0.862062	0.819869	0.994992	0.88144	0.440179	0.444214	0.883608	0.783519	0.519637	0.987185	0.616518	0.287723	0.379012	0.684637	0.784701	0.350539
0.939381	0.875941	0.811256	0.98862	0.830155	0.906374	0.815966	0.845652	0.845177	0.920774	0.781643	0.79649	0.966532	0.931277	0.860554	0.848051	0.868086	0.863521	0.81891	0.878007	0.878279	0.948785	0.88681	0.791773	0.907568	0.8725	0.906979	0.987539	0.808662	0.984177	0.834145	0.797126	0.889241	0.862062	1	0.993411	0.850367	0.922668	0.811901	0.825829	0.9917	0.924542	0.868587	0.784306	0.912743	0.761791	0.80035	0.90369	0.949143	0.786928
0.928185	0.842849	0.826539	0.981148	0.81336	0.89197	0.771751	0.843213	0.809422	0.899889	0.75415	0.775077	0.983147	0.917692	0.818117	0.810741	0.827103	0.84984	0.827704	0.859456	0.893521	0.934347	0.87812	0.760836	0.894359	0.834292	0.911436	0.988745	0.760726	0.978465	0.8263	0.817614	0.888981	0.819869	0.993411	1	0.813077	0.89751	0.792948	0.833156	0.994538	0.890413	0.882488	0.742611	0.917276	0.748893	0.814572	0.91136	0.945951	0.784872
0.908255	0.678256	0.378064	0.927428	0.373118	0.834912	0.996621	0.463575	0.995781	0.872155	0.980334	0.952637	0.705101	0.773996	0.974204	0.954194	0.968614	0.65269	0.373829	0.666585	0.496837	0.833484	0.786698	0.992093	0.883008	0.993794	0.725656	0.81662	0.977677	0.923858	0.346801	0.363193	0.790714	0.994992	0.850367	0.813077	1	0.85207	0.350843	0.402315	0.880011	0.749225	0.48621	0.977265	0.589579	0.235754	0.336078	0.649977	0.756372	0.304833
0.969679	0.936019	0.756895	0.934658	0.823565	0.978321	0.836721	0.839156	0.835219	0.991035	0.741254	0.679683	0.825677	0.977042	0.92679	0.94701	0.937515	0.919655	0.789321	0.925689	0.836265	0.988301	0.965558	0.805509	0.965697	0.898253	0.953539	0.948092	0.811576	0.914001	0.816546	0.742889	0.959675	0.88144	0.922668	0.89751	0.85207	1	0.813669	0.79935	0.906518	0.981466	0.831329	0.877844	0.894101	0.689676	0.737424	0.940249	0.969237	0.735674
0.719495	0.952629	0.960245	0.77828	0.990659	0.825855	0.348735	0.980076	0.315867	0.799394	0.248639	0.210305	0.800834	0.92422	0.544295	0.564186	0.55807	0.96433	0.977068	0.96466	0.942731	0.870695	0.827023	0.257304	0.737542	0.451621	0.869352	0.830158	0.323505	0.762448	0.992649	0.945933	0.824676	0.440179	0.811901	0.792948	0.350843	0.813669	1	0.976732	0.774186	0.875234	0.942372	0.377676	0.932559	0.982244	0.96807	0.909962	0.883809	0.975303
0.749799	0.940646	0.985196	0.758871	0.975961	0.840341	0.370815	0.992679	0.363715	0.794404	0.256991	0.197575	0.870398	0.918237	0.512626	0.56359	0.534264	0.965504	0.995671	0.963158	0.980788	0.853376	0.837746	0.307757	0.77202	0.475007	0.900196	0.863515	0.33819	0.740147	0.989464	0.969725	0.846987	0.444214	0.825829	0.833156	0.402315	0.79935	0.976732	1	0.784677	0.83031	0.986635	0.426836	0.958537	0.950688	0.994014	0.939975	0.906137	0.970804
0.943835	0.84163	0.77498	0.989449	0.793018	0.896163	0.84362	0.803416	0.876764	0.912631	0.817159	0.828645	0.967156	0.912662	0.87383	0.860367	0.880538	0.837169	0.786075	0.850332	0.849635	0.933891	0.881312	0.838194	0.911127	0.895203	0.897091	0.984741	0.828975	0.989497	0.792384	0.770928	0.886559	0.883608	0.9917	0.994538	0.880011	0.906518	0.774186	0.784677	1	0.889421	0.835395	0.807842	0.886111	0.698106	0.761807	0.886414	0.92968	0.739337
0.889242	0.956393	0.784826	0.922992	0.86304	0.919251	0.724382	0.878804	0.732952	0.967963	0.639048	0.604573	0.820776	0.973299	0.824571	0.821768	0.840275	0.910516	0.830519	0.943199	0.835722	0.978245	0.859831	0.667559	0.856272	0.795774	0.855873	0.933454	0.711196	0.895019	0.867281	0.765368	0.853484	0.783519	0.924542	0.890413	0.749225	0.981466	0.875234	0.83031	0.889421	1	0.826921	0.720855	0.89483	0.796436	0.794509	0.871875	0.953083	0.816057
0.800926	0.909801	0.978764	0.814019	0.930524	0.867202	0.448346	0.978898	0.458556	0.841552	0.337859	0.278947	0.913203	0.93476	0.571705	0.6176	0.590429	0.94905	0.979492	0.938315	0.991251	0.891835	0.861603	0.407025	0.819538	0.552025	0.928941	0.903851	0.411299	0.783106	0.956532	0.970318	0.88446	0.519637	0.868587	0.882488	0.48621	0.831329	0.942372	0.986635	0.835395	0.826921	1	0.497403	0.962989	0.901176	0.982233	0.955813	0.939979	0.939245
0.914965	0.708475	0.400104	0.895616	0.389153	0.859283	0.978082	0.483662	0.967251	0.903115	0.927523	0.867998	0.631105	0.783662	0.992505	0.985459	0.990904	0.676441	0.399471	0.685706	0.501904	0.841839	0.809735	0.968639	0.905912	0.988816	0.741861	0.777877	0.956461	0.854283	0.36885	0.385254	0.817406	0.987185	0.784306	0.742611	0.977265	0.877844	0.377676	0.426836	0.807842	0.720855	0.497403	1	0.572553	0.253153	0.36133	0.673722	0.748771	0.318973
0.849324	0.928863	0.971968	0.876337	0.930754	0.889887	0.554524	0.963827	0.571482	0.899688	0.468568	0.424727	0.918916	0.951548	0.653163	0.682714	0.674208	0.948926	0.957299	0.950846	0.973237	0.933411	0.86276	0.523241	0.838309	0.646056	0.92025	0.944647	0.530435	0.842601	0.947437	0.950546	0.88358	0.616518	0.912743	0.917276	0.589579	0.894101	0.932559	0.958537	0.886111	0.89483	0.962989	0.572553	1	0.918071	0.95125	0.943403	0.952093	0.939425
0.598975	0.858609	0.948525	0.663323	0.985313	0.68755	0.211686	0.958726	0.188484	0.659786	0.127752	0.117594	0.773942	0.816158	0.368234	0.410995	0.389704	0.870046	0.96652	0.902568	0.908446	0.741789	0.668651	0.136778	0.587682	0.304113	0.7375	0.775069	0.19369	0.660043	0.981811	0.933023	0.653487	0.287723	0.761791	0.748893	0.235754	0.689676	0.982244	0.950688	0.698106	0.796436	0.901176	0.253153	0.918071	1	0.957487	0.81175	0.806175	0.983909
0.697259	0.886276	0.988593	0.719247	0.966505	0.782233	0.301722	0.984688	0.29178	0.729254	0.193101	0.154819	0.867128	0.873245	0.451661	0.502497	0.47203	0.922189	0.994962	0.921603	0.979753	0.801389	0.785615	0.236944	0.714785	0.405256	0.862248	0.841543	0.271766	0.712755	0.983526	0.976621	0.791514	0.379012	0.80035	0.814572	0.336078	0.737424	0.96807	0.994014	0.761807	0.794509	0.982233	0.36133	0.95125	0.957487	1	0.911307	0.878958	0.978635
0.925853	0.947657	0.91668	0.887837	0.905783	0.967455	0.609174	0.941856	0.619888	0.958803	0.469438	0.392257	0.895641	0.979516	0.73356	0.780056	0.75956	0.97233	0.930947	0.955261	0.950379	0.966535	0.963153	0.58549	0.93338	0.727723	0.991366	0.943026	0.571048	0.841407	0.918362	0.918284	0.974647	0.684637	0.90369	0.91136	0.649977	0.940249	0.909962	0.939975	0.886414	0.871875	0.955813	0.673722	0.943403	0.81175	0.911307	1	0.969139	0.862005
0.939142	0.942215	0.885641	0.937012	0.888691	0.960667	0.734367	0.918507	0.741697	0.967729	0.648255	0.598284	0.920527	0.98818	0.814574	0.828816	0.828526	0.943866	0.894078	0.942254	0.942413	0.985028	0.93733	0.705315	0.924688	0.800861	0.963856	0.976294	0.717044	0.906208	0.895409	0.878372	0.949007	0.784701	0.949143	0.945951	0.756372	0.969237	0.883809	0.906137	0.92968	0.953083	0.939979	0.748771	0.952093	0.806175	0.878958	0.969139	1	0.847272
0.663507	0.883122	0.967004	0.705333	0.973768	0.753173	0.273316	0.970243	0.263034	0.720181	0.176396	0.145579	0.81684	0.857732	0.426018	0.473004	0.450209	0.902832	0.982572	0.913273	0.939055	0.789386	0.739488	0.20646	0.669526	0.375805	0.81005	0.81865	0.249625	0.697181	0.983863	0.959454	0.740274	0.350539	0.786928	0.784872	0.304833	0.735674	0.975303	0.970804	0.739337	0.816057	0.939245	0.318973	0.939425	0.983909	0.978635	0.862005	0.847272	1
0.691237	0.904345	0.960788	0.710257	0.973839	0.772897	0.292114	0.971841	0.285784	0.743805	0.186617	0.156103	0.821255	0.869071	0.447753	0.503298	0.475378	0.925286	0.985406	0.930017	0.943235	0.801941	0.776266	0.23867	0.694941	0.400906	0.844633	0.823379	0.262365	0.705038	0.984998	0.96123	0.775967	0.371193	0.786546	0.788918	0.325305	0.758854	0.971796	0.974268	0.747203	0.821521	0.945148	0.348228	0.935207	0.966813	0.97691	0.894874	0.861638	0.986433
0.657156	0.86905	0.987371	0.686023	0.965534	0.743471	0.244014	0.975769	0.230811	0.683621	0.138911	0.114691	0.858859	0.838284	0.402667	0.45382	0.420794	0.904158	0.990701	0.900991	0.977995	0.763334	0.7605	0.183873	0.677206	0.348419	0.83859	0.81866	0.213194	0.683102	0.980743	0.980842	0.75621	0.324379	0.778325	0.79407	0.278858	0.695785	0.963077	0.985822	0.738675	0.76157	0.973096	0.309026	0.950071	0.957447	0.994123	0.894817	0.852287	0.977105
0.932536	0.866277	0.85402	0.972591	0.825355	0.90936	0.744284	0.871036	0.778466	0.922953	0.70961	0.718902	0.979505	0.939002	0.801793	0.800385	0.812401	0.879444	0.855662	0.879351	0.917488	0.951023	0.892861	0.740573	0.896224	0.806716	0.93225	0.994105	0.723229	0.958239	0.843504	0.848376	0.907081	0.794322	0.985792	0.992808	0.783204	0.915509	0.806186	0.861622	0.985069	0.899439	0.91	0.732823	0.930561	0.7599	0.845905	0.935721	0.966978	0.807593
0.67524	0.87051	0.99042	0.702821	0.969748	0.752866	0.287572	0.97522	0.274642	0.707511	0.188832	0.159566	0.855153	0.850841	0.433505	0.479513	0.450728	0.899454	0.986475	0.91315	0.975409	0.779103	0.757611	0.22038	0.685331	0.38488	0.83438	0.825436	0.261957	0.700819	0.978522	0.975514	0.757235	0.3619	0.791285	0.802437	0.320467	0.720196	0.971252	0.980778	0.751511	0.785413	0.969094	0.34052	0.957689	0.970142	0.990641	0.888176	0.857821	0.979501
0.667002	0.861409	0.991289	0.68881	0.953984	0.753792	0.281998	0.964755	0.269718	0.702657	0.176402	0.137978	0.848453	0.844976	0.425347	0.478095	0.445092	0.899435	0.976709	0.902566	0.975599	0.775099	0.770429	0.227348	0.693505	0.381111	0.851356	0.81592	0.255538	0.683603	0.967136	0.972302	0.771736	0.353976	0.776443	0.792388	0.310827	0.709974	0.956328	0.976208	0.737173	0.753543	0.968631	0.340211	0.960628	0.944756	0.983414	0.897893	0.854176	0.961927
0.655844	0.890024	0.912847	0.72403	0.980471	0.725706	0.202009	0.946721	0.162284	0.724639	0.0719374	0.0759507	0.751262	0.84007	0.425649	0.467684	0.452462	0.877448	0.943028	0.907429	0.893011	0.790479	0.724166	0.0013911	0.632553	0.332585	0.756024	0.778466	0.18715	0.724749	0.976495	0.890531	0.673894	0.308184	0.795436	0.749742	0.24941	0.767772	0.987144	0.94069	0.731115	0.859831	0.86994	0.245072	0.901141	0.979673	0.928928	0.813155	0.812637	0.95314
0.477416	0.972198	0.7753	0.487395	0.992148	0.683632	0.42958	0.849085	0.349079	0.852637	0.413796	0.421639	0.0939755	0.908049	0.623419	0.620659	0.629035	0.993232	0.962841	0.906296	0.659652	0.893773	0.818904	0.393502	0.830843	0.317348	0.821005	0.53106	0.478349	0.546091	0.986586	0.922916	0.9181	0.434916	0.456343	0.458713	0.484781	0.94045	0.995276	0.926612	0.414402	0.843413	0.720773	0.403391	0.678708	0.761638	0.795045	0.730237	0.504406	0.75424
0.648486	0.814017	0.972985	0.68177	0.939133	0.742214	0.237689	0.959817	0.229284	0.672774	0.141542	0.122411	0.871323	0.829031	0.393416	0.44571	0.41068	0.870514	0.977345	0.86407	0.982631	0.754744	0.761378	0.186357	0.684438	0.34005	0.847244	0.814501	0.198816	0.676407	0.959713	0.971676	0.767886	0.314902	0.769686	0.795683	0.272001	0.674725	0.933657	0.976324	0.735862	0.720631	0.976971	0.30534	0.927187	0.911547	0.984468	0.892927	0.854942	0.938677
0.972845	0.916564	0.834852	0.969253	0.83231	0.965737	0.79194	0.867642	0.800663	0.979719	0.719541	0.694692	0.930392	0.973311	0.87166	0.882215	0.884725	0.911235	0.842168	0.915425	0.903674	0.988062	0.950903	0.771306	0.953	0.858953	0.966388	0.99065	0.78041	0.950275	0.84552	0.828738	0.957044	0.843906	0.968733	0.965857	0.818724	0.975362	0.823332	0.849227	0.964233	0.952289	0.89435	0.810621	0.936902	0.7466	0.817052	0.958516	0.984425	0.79599
0.976678	0.904612	0.745955	0.980811	0.803427	0.955114	0.88433	0.815599	0.887936	0.975382	0.823325	0.789321	0.890858	0.95471	0.948969	0.952568	0.953361	0.87995	0.762142	0.89592	0.83132	0.981362	0.941737	0.855339	0.9601	0.930568	0.936763	0.976241	0.870369	0.969595	0.79565	0.726164	0.93873	0.921604	0.97006	0.950378	0.901016	0.97991	0.800371	0.777289	0.961089	0.969138	0.822459	0.902918	0.892519	0.684835	0.72804	0.917807	0.960609	0.725366
0.754779	0.859115	0.958664	0.726897	0.895381	0.827532	0.319309	0.93253	0.304151	0.75891	0.193762	0.160375	0.882992	0.870717	0.467935	0.531379	0.487376	0.918571	0.955624	0.885589	0.974262	0.811927	0.859349	0.262666	0.796871	0.437784	0.922978	0.837418	0.287848	0.707746	0.926841	0.967673	0.876375	0.4057	0.790026	0.829369	0.357855	0.737256	0.902745	0.956135	0.784773	0.690131	0.975201	0.401585	0.932748	0.852838	0.95729	0.94671	0.886644	0.900445
0.742032	0.927187	0.947673	0.790815	0.990962	0.810402	0.304488	0.975548	0.292937	0.803262	0.195408	0.168007	0.823935	0.908862	0.500997	0.540514	0.528385	0.938269	0.974928	0.949431	0.930679	0.860951	0.810051	0.202789	0.730672	0.437528	0.851463	0.847785	0.285037	0.782095	0.992737	0.932025	0.787543	0.403977	0.843527	0.821282	0.349486	0.826186	0.993246	0.972582	0.801926	0.874457	0.91554	0.358475	0.9342	0.99122	0.962216	0.893489	0.886443	0.978348
0.917917	0.708472	0.401544	0.934122	0.397584	0.847502	0.996301	0.487448	0.992599	0.887476	0.972587	0.93796	0.697331	0.786402	0.983742	0.968825	0.979342	0.670727	0.394271	0.698295	0.511944	0.846474	0.80233	0.989461	0.893724	0.996649	0.736281	0.822119	0.977701	0.924038	0.362362	0.377295	0.801409	0.997066	0.85368	0.811062	0.99688	0.871265	0.430454	0.428056	0.87925	0.767682	0.50402	0.984944	0.604889	0.25887	0.3569	0.665796	0.770792	0.328948
0.966528	0.853435	0.722154	0.991149	0.758837	0.922907	0.920602	0.764904	0.928149	0.937944	0.875198	0.865732	0.926986	0.921339	0.941979	0.929569	0.942176	0.842594	0.72696	0.854996	0.804858	0.949927	0.9053	0.907293	0.945535	0.953407	0.903957	0.97257	0.904864	0.991949	0.74132	0.702958	0.911044	0.946098	0.981023	0.97726	0.938686	0.933758	0.749327	0.740059	0.987902	0.894556	0.79966	0.906405	0.847416	0.616952	0.700793	0.876836	0.923558	0.668743
0.848451	0.972554	0.971684	0.835121	0.958656	0.92288	0.536436	0.986914	0.535398	0.899591	0.423705	0.350679	0.882595	0.969541	0.656824	0.697683	0.676008	0.986892	0.97493	0.983083	0.98164	0.929668	0.912008	0.484999	0.869993	0.633128	0.95081	0.907679	0.510792	0.802108	0.970745	0.951228	0.921389	0.603021	0.871214	0.869868	0.56711	0.895699	0.961577	0.983554	0.835985	0.89082	0.983363	0.585963	0.976217	0.913026	0.964263	0.974841	0.948198	0.937223
0.938044	0.843642	0.807466	0.984768	0.804954	0.895705	0.79774	0.828501	0.830111	0.906937	0.770743	0.789322	0.97328	0.915131	0.840143	0.833381	0.849712	0.846298	0.814904	0.855803	0.873913	0.934022	0.885439	0.788029	0.904236	0.858443	0.910148	0.98704	0.784954	0.983122	0.814199	0.801244	0.893264	0.84437	0.992181	0.997253	0.835662	0.903373	0.781991	0.816776	0.996915	0.891237	0.865464	0.768692	0.905143	0.728664	0.794484	0.905497	0.940484	0.768407
0.855888	0.592338	0.312622	0.901521	0.308899	0.75906	0.99486	0.389515	0.995286	0.817209	0.992877	0.968652	0.691062	0.702318	0.948529	0.917538	0.939801	0.565531	0.299441	0.574684	0.426238	0.775921	0.693617	0.991872	0.810934	0.978697	0.632038	0.783509	0.984113	0.907214	0.268814	0.292351	0.706461	0.985208	0.822054	0.79204	0.992444	0.796477	0.375421	0.333184	0.853784	0.700882	0.416303	0.955451	0.534308	0.195434	0.269473	0.548223	0.704068	0.247543
0.838885	0.536858	0.235339	0.872707	0.203474	0.722102	0.980662	0.305651	0.983324	0.767493	0.992246	0.978383	0.715513	0.65757	0.917632	0.882529	0.902888	0.50249	0.205352	0.520098	0.369317	0.736456	0.635931	0.97897	0.780766	0.955147	0.564027	0.773982	0.971548	0.897117	0.171541	0.203738	0.663528	0.966	0.802209	0.791358	0.980346	0.738558	0.218298	0.240692	0.846434	0.659481	0.340785	0.927369	0.495553	0.102764	0.172219	0.462069	0.667777	0.157854
0.979086	0.926249	0.767689	0.914196	0.804356	0.992214	0.798441	0.832526	0.805365	0.987499	0.681608	0.583255	0.79494	0.959474	0.893929	0.931434	0.912413	0.921913	0.799596	0.916234	0.82729	0.967529	0.993749	0.777143	0.991613	0.885655	0.964755	0.909218	0.755462	0.871057	0.798641	0.77153	0.980392	0.850596	0.887034	0.870139	0.82524	0.976147	0.790082	0.809436	0.882677	0.883077	0.829999	0.861161	0.846811	0.659753	0.755471	0.946026	0.931295	0.724796
0.9582	0.931646	0.840262	0.912	0.859839	0.985292	0.713586	0.887981	0.722877	0.985536	0.58731	0.491682	0.831114	0.971545	0.820748	0.859404	0.846449	0.939441	0.866564	0.933895	0.870558	0.975042	0.971675	0.689384	0.956999	0.81556	0.973254	0.935455	0.674824	0.87028	0.863231	0.831648	0.967618	0.776497	0.90432	0.895767	0.746765	0.975735	0.822108	0.870471	0.891489	0.907867	0.871434	0.764871	0.901292	0.76469	0.830437	0.967284	0.95344	0.811924
0.951636	0.937509	0.88198	0.908024	0.885017	0.981347	0.673359	0.912283	0.686532	0.97812	0.541632	0.446452	0.880404	0.978913	0.780443	0.823431	0.806432	0.958784	0.896636	0.944596	0.925153	0.97779	0.978518	0.656189	0.958341	0.78325	0.998074	0.945063	0.634403	0.857107	0.888206	0.876913	0.988678	0.739404	0.909008	0.910933	0.710852	0.957787	0.883314	0.908631	0.89472	0.870294	0.93008	0.72959	0.924021	0.760752	0.870939	0.99389	0.96598	0.824042
0.943218	0.955746	0.814238	0.855599	0.852781	0.973072	0.753532	0.887229	0.756687	0.961364	0.645686	0.566258	0.765399	0.965214	0.847574	0.890522	0.865263	0.96076	0.845474	0.959882	0.871483	0.949883	0.980108	0.72752	0.959969	0.833315	0.978485	0.887944	0.722589	0.826507	0.832231	0.801385	0.98132	0.803862	0.838844	0.824778	0.782366	0.949371	0.834966	0.856732	0.83395	0.890619	0.869241	0.816312	0.90079	0.669285	0.777248	0.972412	0.930398	0.763661
0.873179	0.578457	0.290425	0.919896	0.265431	0.76381	0.990226	0.361024	0.994736	0.806383	0.994811	0.974665	0.766	0.709675	0.944278	0.915081	0.934117	0.549096	0.266286	0.561888	0.42899	0.786205	0.704227	0.991203	0.827637	0.972917	0.64427	0.825912	0.979018	0.934462	0.243794	0.263337	0.72059	0.980306	0.873476	0.858008	0.991225	0.794187	0.311403	0.303158	0.904155	0.709654	0.41678	0.951207	0.560451	0.15838	0.231281	0.549031	0.720459	0.215314
0.908885	0.6831	0.426825	0.961165	0.469559	0.809739	0.986757	0.488898	0.989673	0.850058	0.983997	0.966787	0.841378	0.782761	0.952893	0.92616	0.945266	0.65114	0.414392	0.676724	0.553735	0.846269	0.762101	0.981812	0.87168	0.978271	0.72757	0.885841	0.972651	0.971733	0.412085	0.408777	0.775091	0.982611	0.933687	0.922566	0.989466	0.842315	0.517894	0.440904	0.957963	0.772489	0.540653	0.950372	0.658097	0.309216	0.38378	0.660228	0.783926	0.359751
0.923604	0.747669	0.538901	0.974129	0.612598	0.835045	0.975386	0.595594	0.980017	0.871261	0.972047	0.958344	0.88568	0.826273	0.945611	0.920467	0.940807	0.717191	0.541921	0.743235	0.650335	0.877084	0.799844	0.96853	0.886826	0.970812	0.780757	0.920606	0.958252	0.98423	0.561462	0.525491	0.808558	0.97398	0.959589	0.952283	0.979521	0.868269	0.663846	0.556441	0.974537	0.822731	0.638088	0.936058	0.732557	0.447696	0.511184	0.733978	0.826988	0.493478
0.919924	0.791216	0.704591	0.982859	0.755857	0.858246	0.90661	0.736755	0.927016	0.875762	0.898151	0.898292	0.948935	0.875471	0.89095	0.858616	0.888494	0.791641	0.709686	0.797255	0.7906	0.906046	0.838988	0.897582	0.886883	0.920416	0.851455	0.956063	0.893534	0.9887	0.733204	0.695911	0.849973	0.919799	0.979507	0.981312	0.92493	0.86964	0.745298	0.719449	0.988722	0.845293	0.779309	0.843987	0.826032	0.614272	0.68814	0.830089	0.883451	0.655295
0.89777	0.812039	0.844407	0.968116	0.818746	0.858897	0.722509	0.848923	0.76752	0.86926	0.710726	0.745084	0.98965	0.896999	0.767505	0.75895	0.776368	0.830737	0.841687	0.83803	0.90531	0.91125	0.845638	0.724218	0.855238	0.784234	0.895926	0.980018	0.7094	0.965131	0.835778	0.843771	0.860585	0.771565	0.986879	0.995977	0.766542	0.865065	0.796961	0.845652	0.98839	0.864682	0.89133	0.692009	0.920961	0.77405	0.836628	0.903399	0.933457	0.808159
0.917292	0.823503	0.79812	0.979393	0.803927	0.865982	0.779994	0.815631	0.819003	0.879807	0.761706	0.784846	0.97276	0.893388	0.816116	0.802386	0.823285	0.829346	0.805212	0.84116	0.85729	0.913574	0.84635	0.772429	0.875734	0.836926	0.874239	0.979807	0.769623	0.980754	0.802438	0.790352	0.857029	0.825927	0.990348	0.995685	0.821687	0.875452	0.781134	0.802715	0.995959	0.8694	0.847032	0.740602	0.889071	0.727957	0.786891	0.872561	0.918795	0.762313
0.926976	0.988795	0.887632	0.888145	0.932591	0.965952	0.708957	0.951229	0.711434	0.954845	0.600921	0.549901	0.839708	0.984995	0.816006	0.846115	0.827235	0.991582	0.919969	0.987346	0.92701	0.965377	0.966239	0.660125	0.936487	0.790788	0.970562	0.922378	0.678464	0.855024	0.917476	0.872384	0.965645	0.769641	0.888443	0.874384	0.737444	0.952819	0.934343	0.929801	0.869896	0.935528	0.927274	0.758222	0.94234	0.816796	0.876752	0.978814	0.963691	0.86333
0.932117	0.765536	0.575563	0.978386	0.657502	0.851341	0.968234	0.630201	0.974115	0.880946	0.965391	0.953476	0.904956	0.842948	0.942151	0.919487	0.938286	0.742378	0.582931	0.762266	0.686373	0.889264	0.819141	0.96135	0.898302	0.966198	0.804645	0.933361	0.951875	0.988785	0.599714	0.569079	0.826041	0.968421	0.966375	0.961625	0.974721	0.874961	0.681537	0.5926	0.981157	0.836678	0.670859	0.929841	0.757416	0.480158	0.550421	0.762054	0.84218	0.530359
0.849489	0.771457	0.865638	0.923891	0.818121	0.810743	0.626784	0.858871	0.666158	0.810406	0.604128	0.656975	0.991453	0.863138	0.6896	0.681609	0.698356	0.814213	0.85586	0.810962	0.917773	0.869203	0.806975	0.626169	0.803857	0.692393	0.874278	0.957343	0.605655	0.920505	0.836944	0.858735	0.827722	0.683816	0.963261	0.981066	0.672468	0.810522	0.80438	0.86722	0.960828	0.809713	0.914184	0.606319	0.910857	0.77193	0.862759	0.89161	0.911922	0.813618
0.870169	0.793741	0.86436	0.942736	0.816717	0.833726	0.659838	0.860661	0.702527	0.840887	0.644737	0.686606	0.993917	0.882007	0.715437	0.708353	0.725777	0.825194	0.858457	0.827049	0.919101	0.890507	0.822497	0.658646	0.822613	0.723724	0.8836	0.972879	0.640404	0.936825	0.83965	0.861461	0.841271	0.712264	0.974361	0.990163	0.705055	0.837818	0.796502	0.863212	0.974542	0.839392	0.909183	0.63447	0.921463	0.780289	0.860337	0.897261	0.926235	0.820748
0.785899	0.498734	0.213863	0.863466	0.188054	0.67154	0.974841	0.284382	0.984318	0.738653	0.996538	0.98265	0.646505	0.618126	0.897054	0.856944	0.885842	0.464529	0.195215	0.464927	0.328764	0.702379	0.582886	0.978024	0.723204	0.947036	0.513853	0.720017	0.972528	0.866019	0.158835	0.194276	0.606867	0.956727	0.784375	0.752708	0.973107	0.712729	0.251114	0.228959	0.811006	0.615194	0.313665	0.909795	0.445476	0.113164	0.170393	0.429589	0.622301	0.152699
0.812414	0.515689	0.227241	0.87204	0.191553	0.704667	0.972505	0.294192	0.981237	0.759194	0.990639	0.978637	0.667419	0.639384	0.905897	0.872859	0.897737	0.489531	0.200354	0.485971	0.347063	0.720489	0.622375	0.977	0.762989	0.951237	0.555959	0.743482	0.96704	0.88124	0.160879	0.203167	0.643048	0.957015	0.798574	0.776817	0.976163	0.730913	0.236714	0.236286	0.838369	0.629404	0.332696	0.918204	0.463448	0.102002	0.174493	0.463803	0.641056	0.149458
[truncated: 16 more rows]
[truncated: 50 more columns]

## Sheet: HDRwithTone,Magnitude
1	0.69438	0.206596	0.56826	0.37048	0.872648	0.630598	0.415509	0.529158	0.882965	0.450096	0.35386	0.404953	0.823398	0.837736	0.877885	0.844389	0.701815	0.342409	0.632799	0.219837	0.877736	0.666025	0.558744	0.866802	0.712499	0.573703	0.672686	0.561317	0.611337	0.378388	0.286172	0.810454	0.689815	0.54249	0.531384	0.612998	0.8766	0.348034	0.327415	0.532383	0.793094	0.246144	0.808147	0.306584	0.226456	0.226646	0.472877	0.649607	0.205964
[truncated: 99 more rows]
[truncated: 50 more columns]
